# Supplementary material for: Cerebrospinal Fluid in a Small Cohort of Patients with Multiple Sclerosis Was Generally Free of Microbial DNA
Source: Front Cell Infect Microbiol. 2017 Jan 6;6:198. doi: 10.3389/fcimb.2016.00198 (PMC5216046; doi:10.3389/fcimb.2016.00198)
Supplement: Supplementary Table 1 — Results of Kraken/Bracken classification and quantification per sample. Some taxa with very low estimates of abundance (e.g., herpesviruses) are by default excluded by Bracken estimations. [file DataSheet1.xlsx]

## Sheet: Supplementary Table 1
name	12C	15C	14C	13C	1MS	8MS	2MS	3MS	4MS	5MS	3C	1C	4C	2C	5C	6C	7C	8C	9C	10C	11C	6MS	9MS	10MS	11MS	12MS	13MS	14MS	15MS	16MS	17MS	18MS	19MS	20MS	21MS	22MS	23MS	24MS	25MS	26MS	27MS	28MS	7MS
Kocuria flava	0	0	0	23	0	0	19	0	0	0	0	0	0	22	0	0	35	0	0	0	0	0	0	23	0	0	0	0	0	0	0	24	0	0	0	0	0	0	0	73796	0	0	0
Kocuria palustris	0	0	0	0	0	0	0	0	0	0	0	0	0	0	65	0	51	23	46	19	0	0	0	0	0	0	0	0	0	0	0	0	0	0	0	0	0	0	0	5687	0	0	0
Kocuria rhizophila	0	0	0	0	0	0	0	0	0	0	0	0	0	0	0	0	0	0	0	0	0	0	0	0	0	0	0	0	0	0	0	0	0	0	0	0	0	0	0	5567	0	0	0
Dermabacter vaginalis	0	0	0	0	0	0	0	0	0	0	0	0	0	0	0	0	0	0	0	0	0	0	0	0	0	0	0	0	0	0	0	0	0	0	0	0	0	0	0	1593	0	0	0
Micrococcus luteus	0	0	10	0	0	0	0	0	0	0	0	0	15	0	10	0	25	0	0	0	0	0	0	0	0	0	0	0	0	0	0	0	0	0	0	0	0	0	0	1590	0	0	0
Corynebacterium jeikeium	80	0	50	0	0	0	0	0	0	0	0	0	164	0	72	0	0	0	0	0	0	0	0	0	0	0	0	0	0	0	0	0	0	0	0	0	0	0	0	1110	0	0	0
Paenarthrobacter aurescens	0	0	0	0	0	0	0	0	0	0	0	0	0	0	0	0	0	0	0	0	0	0	0	0	0	0	0	0	0	0	0	0	0	0	0	0	0	0	0	948	0	0	0
Clavibacter michiganensis	19	0	0	0	0	0	0	0	0	0	15	0	43	0	20	0	18	0	0	19	0	0	0	0	0	0	0	0	0	0	0	0	0	0	0	0	0	0	0	939	0	0	0
Alteromonas mediterranea	385	106	81	372	40	107	299	55	71	126	300	62	428	466	466	50	1089	163	151	259	121	124	47	450	14	121	80	89	68	52	80	473	19	86	90	127	77	116	46	861	21	114	79
Pseudarthrobacter phenanthrenivorans	0	0	0	0	0	0	0	0	0	0	0	0	0	0	0	0	20	0	0	0	0	0	0	0	0	0	0	0	0	0	0	0	0	0	0	0	0	0	0	697	0	0	0
Arthrobacter sp. Rue61a	0	0	0	0	0	0	0	0	0	0	0	0	0	0	0	0	0	0	0	0	0	0	0	0	0	0	0	0	0	0	0	0	0	0	0	0	0	0	0	692	0	0	0
Pseudarthrobacter chlorophenolicus	0	0	0	0	0	0	0	0	0	0	17	0	0	0	0	0	0	0	0	0	0	0	0	0	0	0	0	0	0	0	0	0	0	0	0	0	0	0	0	692	0	0	0
Arthrobacter sp. ERGS1:01	0	0	0	0	0	0	0	0	0	0	0	0	0	0	0	0	0	0	0	0	0	0	0	0	0	0	0	0	0	0	0	0	0	0	0	0	0	0	0	679	0	0	0
Geodermatophilus obscurus	0	0	0	0	0	0	0	0	0	0	0	0	0	0	21	0	0	0	0	0	0	0	0	0	0	0	0	0	0	0	0	0	0	0	0	0	0	0	0	664	0	0	0
Pseudonocardia sp. HH130629-09	0	0	0	0	0	0	0	0	0	0	0	0	0	0	0	0	0	0	0	0	0	0	0	0	0	0	0	0	0	0	0	0	0	0	0	0	0	0	0	659	0	0	0
Pseudarthrobacter sulfonivorans	0	0	0	0	0	0	0	0	0	0	0	0	0	0	0	0	0	0	0	0	0	0	0	0	0	0	0	0	0	0	0	0	0	0	0	0	0	0	0	621	0	0	0
Arthrobacter sp. FB24	0	0	0	0	0	0	0	0	0	0	0	0	0	0	0	0	0	0	0	0	0	0	0	0	0	0	0	0	0	0	0	0	0	0	0	0	0	0	0	617	0	0	0
Corynebacterium sp. ATCC 6931	15	0	29	0	0	0	0	0	0	0	0	0	0	0	0	0	86	0	0	13	0	0	0	0	0	0	0	0	0	0	0	0	0	0	0	0	0	0	0	518	0	0	0
Kineococcus radiotolerans	0	0	0	0	0	0	0	0	0	0	0	0	0	0	0	0	0	0	0	0	0	0	0	0	0	0	0	0	0	0	0	0	0	0	0	0	0	0	0	516	0	0	0
Glutamicibacter arilaitensis	0	0	0	0	0	0	0	0	0	0	0	0	0	0	0	0	69	0	0	0	0	0	0	0	0	0	0	0	0	0	0	0	0	0	0	0	0	0	0	497	0	0	0
Leifsonia xyli	12	0	0	0	0	0	0	0	0	0	25	0	13	0	12	0	13	11	0	11	0	0	0	0	0	0	0	0	0	0	0	0	0	0	0	0	0	0	0	494	0	0	0
Arthrobacter alpinus	0	0	0	0	0	0	0	0	0	0	0	0	0	0	0	0	0	0	0	0	0	0	0	0	0	0	0	0	0	0	0	0	0	0	0	0	0	0	0	467	0	0	0
Brachybacterium faecium	0	0	0	0	0	0	0	0	0	0	14	0	0	0	0	0	20	0	0	0	0	0	0	0	0	0	0	0	0	0	0	0	0	0	0	0	0	0	0	459	0	0	0
Arsenicicoccus sp. oral taxon 190	0	0	0	0	0	0	0	0	0	0	18	0	0	0	0	0	0	0	0	0	0	0	0	0	0	0	0	0	0	0	0	0	0	0	0	0	0	0	0	438	0	0	0
Arthrobacter sp. LS16	0	0	0	0	0	0	0	0	0	0	0	0	0	0	0	0	0	0	0	0	0	0	0	0	0	0	0	0	0	0	0	0	0	0	0	0	0	0	0	418	0	0	0
Cellulomonas gilvus	0	0	0	0	0	0	0	0	0	0	0	0	14	0	0	0	0	0	0	0	0	0	0	0	0	0	0	0	0	0	0	0	0	0	0	0	0	0	0	417	0	0	0
Arthrobacter sp. ATCC 21022	0	0	0	0	0	0	0	0	0	0	0	0	0	0	0	0	11	0	0	0	0	0	0	0	0	0	0	0	0	0	0	0	0	0	0	0	0	0	0	408	0	0	0
Corynebacterium doosanense	0	0	0	0	0	0	0	0	0	0	0	0	0	0	0	0	0	0	0	0	0	0	0	0	0	0	0	0	0	0	0	0	0	0	0	0	0	0	0	407	0	0	0
Mycobacterium sp. JLS	0	0	0	0	0	0	0	0	0	0	0	0	0	0	0	0	0	0	0	0	0	0	0	0	0	0	0	0	0	0	0	0	0	0	0	0	0	0	0	380	0	0	0
Streptomyces albus	0	0	0	0	0	0	0	0	0	0	0	0	0	0	0	0	0	0	0	0	0	0	0	0	0	0	0	0	0	0	0	0	0	0	0	0	0	0	0	368	0	0	0
Xylanimonas cellulosilytica	0	0	0	0	0	0	0	0	0	0	0	0	0	0	0	0	0	0	0	0	0	0	0	0	0	0	0	0	0	0	0	0	0	0	0	0	0	0	0	358	0	0	0
Streptomyces sp. S10(2016)	0	0	0	0	0	0	0	0	0	0	0	0	0	0	0	0	0	0	0	0	0	0	0	0	0	0	0	0	0	0	0	0	0	0	0	0	0	0	0	357	0	0	0
Nocardioides sp. JS614	10	0	0	0	0	0	0	0	0	0	11	0	20	0	26	0	0	0	0	0	0	0	0	0	0	0	0	0	0	0	0	0	0	0	0	0	0	0	0	356	0	0	0
Corynebacterium halotolerans	0	0	0	0	0	0	0	0	0	0	0	0	0	0	0	0	0	0	0	0	0	0	0	0	0	0	0	0	0	0	0	0	0	0	0	0	0	0	0	341	0	0	0
Kytococcus sedentarius	0	0	0	0	0	0	0	0	0	0	0	0	0	0	0	0	0	0	0	0	0	0	0	0	0	0	0	0	0	0	0	0	0	0	0	0	0	0	0	327	0	0	0
Modestobacter marinus	0	0	0	0	0	0	0	0	0	0	0	0	0	0	0	0	0	0	0	0	0	0	0	0	0	0	0	0	0	0	0	0	0	0	0	0	0	0	0	323	0	0	0
Nocardiopsis dassonvillei	0	0	0	0	0	0	0	0	0	0	0	0	0	0	0	0	0	0	0	0	0	0	0	0	0	0	0	0	0	0	0	0	0	0	0	0	0	0	0	323	0	0	0
Rhodococcus aetherivorans	0	0	0	0	0	0	0	0	0	0	0	0	0	0	0	0	0	0	0	0	0	0	0	0	0	0	0	0	0	0	0	0	0	0	0	0	0	0	0	317	0	0	0
Pseudonocardia sp. AL041005-10	0	0	0	0	0	0	0	0	0	0	0	0	0	0	0	0	0	0	0	0	0	0	0	0	0	0	0	0	0	0	0	0	0	0	0	0	0	0	0	313	0	0	0
Streptomyces sp. CdTB01	0	0	0	0	0	0	0	0	0	0	0	0	0	0	0	0	0	0	0	0	0	0	0	0	0	0	0	0	0	0	0	0	0	0	0	0	0	0	0	307	0	0	0
Rhodococcus opacus	0	0	0	0	0	0	0	0	0	0	0	0	0	0	0	0	0	0	0	0	0	0	0	0	0	0	0	0	0	0	0	0	0	0	0	0	0	0	0	295	0	0	0
Nakamurella multipartita	0	0	0	0	0	0	0	0	0	0	0	0	11	0	17	0	0	0	0	0	0	0	0	0	0	0	0	0	0	0	0	0	0	0	0	0	0	0	0	293	0	0	0
Sanguibacter keddieii	10	0	0	0	0	0	0	0	0	0	0	0	0	0	13	0	0	0	0	0	0	0	0	0	0	0	0	0	0	0	0	0	0	0	0	0	0	0	0	289	0	0	0
Isoptericola variabilis	0	0	0	0	0	0	0	0	0	0	13	0	0	0	0	0	0	0	0	0	0	0	0	0	0	0	0	0	0	0	0	0	0	0	0	0	0	0	0	287	0	0	0
Cellulomonas flavigena	0	0	0	0	0	0	0	0	0	0	0	0	0	0	0	0	0	0	0	0	0	0	0	0	0	0	0	0	0	0	0	0	0	0	0	0	0	0	0	278	0	0	0
Intrasporangium calvum	0	0	0	0	0	0	0	0	0	0	13	0	19	0	0	0	0	0	0	0	0	0	0	0	0	0	0	0	0	0	0	0	0	0	0	0	0	0	0	270	0	0	0
Arthrobacter sp. YC-RL1	0	0	0	0	0	0	0	0	0	0	0	0	0	0	0	0	0	0	0	0	0	0	0	0	0	0	0	0	0	0	0	0	0	0	0	0	0	0	0	259	0	0	0
Kribbella flavida	0	0	0	0	0	0	0	0	0	0	0	0	0	0	10	0	0	0	0	0	0	0	0	0	0	0	0	0	0	0	0	0	0	0	0	0	0	0	0	255	0	0	0
Propionibacterium acidipropionici	11	0	0	0	0	0	0	0	0	0	0	0	15	0	0	0	24	16	0	0	0	0	0	0	0	0	0	0	0	0	0	0	0	0	0	0	0	0	0	251	0	0	0
Propionibacterium freudenreichii	0	0	0	0	0	0	0	0	0	0	0	0	0	0	0	0	0	0	0	0	0	0	0	0	0	0	0	0	0	0	0	0	0	0	0	0	0	0	0	249	0	0	0
Brevibacterium linens	0	0	0	0	0	0	0	0	0	0	0	0	0	0	0	0	0	0	0	0	0	0	0	0	0	0	0	0	0	0	0	0	0	0	0	0	0	0	0	243	0	0	0
Microbacterium sp. CGR1	29	0	0	0	0	0	0	0	0	0	28	0	11	0	0	0	0	0	0	0	0	0	0	0	0	0	0	0	0	0	0	0	0	0	0	0	0	0	0	236	0	0	0
Actinosynnema mirum	0	0	0	0	0	0	0	0	0	0	0	0	0	0	0	0	26	0	0	0	0	0	0	0	0	0	0	0	0	0	0	0	0	0	0	0	0	0	0	232	0	0	0
Catenulispora acidiphila	0	0	0	0	0	0	0	0	0	0	0	0	0	0	0	0	0	0	0	0	0	0	0	0	0	0	0	0	0	0	0	0	0	0	0	0	0	0	0	232	0	0	0
Microbacterium chocolatum	33	0	0	0	0	0	0	0	0	0	38	0	18	0	0	0	0	0	0	0	0	0	0	0	0	0	0	0	0	0	0	0	0	0	0	0	0	0	0	227	0	0	0
Actinomyces oris	79	28	228	0	15	0	0	0	0	49	1968	0	49	0	17	0	58	25	0	30	0	0	15	316	0	0	0	0	0	0	0	0	0	0	0	0	0	0	0	226	0	0	0
Corynebacterium imitans	0	0	20	0	0	0	0	0	0	0	0	0	28	0	18	0	0	0	0	0	0	0	0	0	0	0	0	0	0	0	0	0	0	0	0	0	0	0	0	226	0	0	0
Streptomyces sp. SirexAA-E	0	0	0	0	0	0	0	0	0	0	0	0	0	0	0	0	0	0	0	0	0	0	0	0	0	0	0	0	0	0	0	0	0	0	0	0	0	0	0	225	0	0	0
Blastococcus saxobsidens	0	0	0	0	0	0	0	0	0	0	0	0	0	0	0	0	0	0	0	0	0	0	0	0	0	0	0	0	0	0	0	0	0	0	0	0	0	0	0	222	0	0	0
Cellulomonas fimi	0	0	0	0	0	0	0	0	0	0	0	0	10	0	0	0	0	0	0	0	0	0	0	0	0	0	0	0	0	0	0	0	0	0	0	0	0	0	0	220	0	0	0
Corynebacterium humireducens	0	0	0	0	0	0	0	0	0	0	0	0	0	0	0	0	0	0	0	0	0	0	0	0	0	0	0	0	0	0	0	0	0	0	0	0	0	0	0	219	0	0	0
Mycobacterium kansasii	42	0	32	0	0	0	0	0	0	0	30	0	35	0	58	0	73	33	0	32	0	0	0	0	0	0	0	0	0	0	0	0	0	0	0	0	0	13	0	218	0	0	0
Rhodococcus pyridinivorans	0	0	0	0	0	0	0	0	0	0	0	0	0	0	0	0	0	0	0	0	0	0	0	0	0	0	0	0	0	0	0	0	0	0	0	0	0	0	0	218	0	0	0
Arthrobacter sp. PAMC 25486	0	0	0	0	0	0	0	0	0	0	0	0	0	0	0	0	0	0	0	0	0	0	0	0	0	0	0	0	0	0	0	0	0	0	0	0	0	0	0	215	0	0	0
Streptomyces sp. CNQ-509	0	0	0	0	0	0	0	0	0	0	0	0	0	0	0	0	0	0	0	0	0	0	0	0	0	0	0	0	0	0	0	0	0	0	0	0	0	0	0	213	0	0	0
Burkholderia cenocepacia	0	0	0	0	0	0	0	0	0	0	0	0	0	0	0	0	0	0	0	0	0	0	0	0	0	0	0	0	0	0	0	0	0	0	0	0	0	0	0	209	0	0	0
Microbacterium sp. PAMC 28756	10	0	0	0	0	0	0	0	0	0	18	0	15	0	0	0	0	0	0	17	0	0	0	0	0	0	0	0	0	0	0	0	0	0	0	0	0	0	0	209	0	0	0
Bifidobacterium longum	0	0	0	0	0	0	0	0	0	0	0	0	0	0	16	0	21	0	0	91	0	0	0	0	0	0	0	0	0	0	0	0	0	0	0	0	0	0	0	208	0	0	0
Saccharopolyspora erythraea	0	0	0	0	0	0	0	0	0	0	0	0	0	0	0	0	0	0	0	0	0	0	0	0	0	0	0	0	0	0	0	0	0	0	0	0	0	0	0	208	0	0	0
Streptomyces cattleya	0	0	0	0	0	0	0	0	0	0	0	0	0	0	0	0	0	0	0	0	0	0	0	0	0	0	0	0	0	0	0	0	0	0	0	0	0	0	0	203	0	0	0
Streptomyces sp. RTd22	0	0	0	0	0	0	0	0	0	0	0	0	0	0	0	0	0	0	0	0	0	0	0	0	0	0	0	0	0	0	0	0	0	0	0	0	0	0	0	201	0	0	0
Streptomyces parvulus	0	0	0	0	0	0	0	0	0	0	0	0	0	0	0	0	40	0	0	0	0	0	0	0	0	0	0	0	0	0	0	0	0	0	0	0	0	0	0	194	0	0	0
Amycolatopsis methanolica	0	0	0	0	0	0	0	0	0	0	0	0	17	0	0	0	0	0	0	0	0	0	0	0	0	0	0	0	0	0	0	0	0	0	0	0	0	0	0	190	0	0	0
Streptomyces xiamenensis	0	0	0	0	0	0	0	0	0	0	0	0	0	0	0	0	0	0	0	0	0	0	0	0	0	0	0	0	0	0	0	0	0	0	0	0	0	0	0	184	0	0	0
Actinoplanes friuliensis	0	0	0	0	0	0	0	0	0	0	0	0	0	0	12	0	0	0	0	0	0	0	0	0	0	0	0	0	0	0	0	0	0	0	0	0	0	0	0	181	0	0	0
Microbacterium sp. No. 7	13	0	0	0	0	0	0	0	0	0	29	0	24	0	16	0	27	0	0	15	0	0	0	0	0	0	0	0	0	0	0	0	0	0	0	0	0	0	0	177	0	0	0
Frankia sp. EuI1c	0	0	0	0	0	0	0	0	0	0	0	0	0	0	0	0	0	0	0	0	0	0	0	0	0	0	0	0	0	0	0	0	0	0	0	0	0	0	0	173	0	0	0
Streptomyces collinus	0	0	0	0	0	0	0	0	0	0	0	0	0	0	0	0	0	0	0	0	0	0	0	0	0	0	0	0	0	0	0	0	0	0	0	0	0	0	0	173	0	0	0
Mycobacterium chubuense	0	0	0	0	0	0	0	0	0	0	0	0	0	0	0	0	10	0	0	0	0	0	0	0	0	0	0	0	0	0	0	0	0	0	0	0	0	0	0	172	0	0	0
Amycolatopsis orientalis	0	0	0	0	0	0	0	0	0	0	0	0	0	0	0	0	0	0	0	0	0	0	0	0	0	0	0	0	0	0	0	0	0	0	0	0	0	0	0	171	0	0	0
Corynebacterium marinum	0	0	0	0	0	0	0	0	0	0	0	0	0	0	0	0	12	0	0	0	0	0	0	0	0	0	0	0	0	0	0	0	0	0	0	0	0	0	0	166	0	0	0
Mycobacterium bovis	0	0	0	0	0	0	0	0	0	0	24	0	20	0	0	0	0	0	0	0	0	0	0	0	0	0	0	0	0	0	0	0	0	0	0	0	0	0	0	165	0	0	0
Streptomyces sp. 4F	0	0	0	0	0	0	0	0	0	0	0	0	0	0	0	0	0	0	0	0	0	0	0	0	0	0	0	0	0	0	0	0	0	0	0	0	0	0	0	165	0	0	0
Rhodococcus jostii	0	0	0	0	0	0	0	0	0	0	0	0	0	0	0	0	0	0	0	0	0	0	0	0	0	0	0	0	0	0	0	0	0	0	0	0	0	0	0	161	0	0	0
Corynebacterium maris	0	0	0	0	0	0	0	0	0	0	0	0	0	0	0	0	0	0	0	0	0	0	0	0	0	0	0	0	0	0	0	0	0	0	0	0	0	0	0	160	0	0	0
Frankia alni	0	0	0	0	0	0	0	0	0	0	0	0	0	0	0	0	0	0	0	0	0	0	0	0	0	0	0	0	0	0	0	0	0	0	0	0	0	0	0	160	0	0	0
Rhodococcus equi	0	0	0	0	0	0	0	0	0	0	0	0	0	0	0	0	0	0	0	0	0	0	0	0	0	0	0	0	0	0	0	0	0	0	0	0	0	0	0	160	0	0	0
Streptomyces violaceusniger	0	0	0	0	0	0	0	0	0	0	0	0	0	0	0	0	0	0	0	0	0	0	0	0	0	0	0	0	0	0	0	0	0	0	0	0	0	0	0	160	0	0	0
Actinoplanes sp. N902-109	0	0	0	0	0	0	0	0	0	0	0	0	0	0	0	0	0	0	0	0	0	0	0	0	0	0	0	0	0	0	0	0	0	0	0	0	0	0	0	156	0	0	0
Streptomyces sp. Mg1	0	0	0	0	0	0	0	0	0	0	0	0	0	0	0	0	0	0	0	0	0	0	0	0	0	0	0	0	0	0	0	0	0	0	0	0	0	0	0	155	0	0	0
Microlunatus phosphovorus	0	13	0	0	0	0	0	0	0	0	0	0	0	0	0	0	0	0	0	0	0	0	0	0	0	0	0	0	0	0	0	0	0	0	0	0	0	0	0	154	0	0	0
Saccharothrix espanaensis	0	0	0	0	0	0	0	0	0	0	0	0	0	0	12	0	0	0	0	0	0	0	0	0	0	0	0	0	0	0	0	0	0	0	0	0	0	0	0	152	0	0	0
Streptosporangium roseum	0	0	0	0	0	0	0	0	0	0	0	0	0	0	0	0	0	0	0	0	0	0	0	0	0	0	0	0	0	0	0	0	0	0	0	0	0	0	0	152	0	0	0
Streptomyces ambofaciens	0	0	0	0	0	0	0	0	0	0	0	0	0	0	0	0	0	0	0	0	0	0	0	0	0	0	0	0	0	0	0	0	0	0	0	0	0	0	0	151	0	0	0
Ralstonia mannitolilytica	0	0	0	0	0	0	0	0	0	0	0	0	0	0	15	0	0	0	0	0	0	0	0	0	0	0	0	0	0	0	0	0	0	0	0	0	0	0	0	150	0	0	0
Nocardia farcinica	0	0	0	0	0	0	0	0	0	0	0	0	0	0	0	0	0	0	0	0	0	0	0	0	0	0	0	0	0	0	0	0	0	0	0	0	0	0	0	149	0	0	0
Streptomyces albulus	0	0	0	0	0	0	0	0	0	0	0	0	0	0	0	0	0	0	0	0	0	0	0	0	0	0	0	0	0	0	0	0	0	0	0	0	0	0	0	149	0	0	0
Salinispora tropica	0	0	0	0	0	0	0	0	0	0	0	0	0	0	0	0	0	0	0	0	0	0	0	0	0	0	0	0	0	0	0	0	0	0	0	0	0	0	0	147	0	0	0
Streptomyces vietnamensis	0	0	0	0	0	0	0	0	0	0	0	0	0	0	0	0	0	0	0	0	0	0	0	0	0	0	0	0	0	0	0	0	0	0	0	0	0	0	0	147	0	0	0
Pimelobacter simplex	0	0	0	0	0	0	0	0	0	0	0	0	22	0	17	0	0	0	0	0	0	0	0	0	0	0	0	0	0	0	0	0	0	0	0	0	0	0	0	145	0	0	0
Microbacterium testaceum	0	0	0	0	0	0	0	0	0	0	36	0	15	0	18	0	0	0	0	11	0	0	0	0	0	0	0	0	0	0	0	0	0	0	0	0	0	0	0	144	0	0	0
Pseudonocardia dioxanivorans	0	0	0	0	0	0	0	0	0	0	0	0	0	0	46	0	0	0	0	0	0	0	0	0	0	0	0	0	0	0	0	0	0	0	0	0	0	0	0	144	0	0	0
Mycobacterium avium	0	0	18	0	0	0	0	0	0	0	0	0	0	0	0	0	0	0	0	0	0	0	0	0	0	0	0	0	0	0	0	0	0	0	0	0	0	0	0	143	0	0	0
Verrucosispora maris	16	0	0	0	0	0	0	0	0	0	0	0	0	0	37	0	0	0	0	0	0	0	0	0	0	0	0	0	0	0	0	0	0	0	0	0	0	0	0	143	0	0	0
Rothia mucilaginosa	74	0	77	0	0	0	0	0	0	68	0	0	0	0	0	0	38	56	0	0	0	0	0	0	0	0	0	0	0	0	30	0	0	0	0	0	0	0	0	142	0	0	0
Streptomyces sp. 769	0	0	0	0	0	0	0	0	0	0	0	0	0	0	0	0	0	0	0	0	0	0	0	0	0	0	0	0	0	0	0	0	0	0	0	0	0	0	0	142	0	0	0
Actinomyces sp. oral taxon 414	0	0	0	0	0	0	0	0	0	0	75	0	0	0	0	0	0	0	0	0	0	0	0	0	0	0	0	0	0	0	0	0	0	0	0	0	0	0	0	141	0	0	0
Beutenbergia cavernae	0	0	0	0	0	0	0	0	0	0	0	0	0	0	0	0	0	0	0	0	0	0	0	0	0	0	0	0	0	0	0	0	0	0	0	0	0	0	0	141	0	0	0
Salmonella enterica	0	0	0	0	0	0	0	0	0	0	0	0	0	0	0	0	0	0	0	0	0	0	0	0	0	0	0	0	0	0	0	0	0	0	0	0	0	0	0	141	0	0	0
Corynebacterium variabile	0	0	0	0	0	0	0	0	0	0	0	0	0	0	0	0	0	0	0	0	0	0	0	0	0	0	0	0	0	0	0	0	0	0	0	0	0	0	0	140	0	0	0
Streptomyces bingchenggensis	0	0	0	0	0	0	0	0	0	0	0	0	0	0	0	0	0	0	0	0	0	0	0	0	0	0	0	0	0	0	0	0	0	0	0	0	0	0	0	139	0	0	0
Arthrobacter sp. A3	0	0	0	0	0	0	0	0	0	0	0	0	0	0	0	0	0	0	0	0	0	0	0	0	0	0	0	0	0	0	0	0	0	0	0	0	0	0	0	137	0	0	0
Corynebacterium urealyticum	0	0	0	0	0	0	0	0	0	0	0	0	0	0	0	0	0	0	0	0	0	0	0	0	0	0	0	0	0	0	0	0	0	0	0	0	0	0	0	135	0	0	0
Frankia sp. EAN1pec	0	0	0	0	0	0	0	0	0	0	0	0	0	0	0	0	0	0	0	0	0	0	0	0	0	0	0	0	0	0	0	0	0	0	0	0	0	0	0	132	0	0	0
Luteipulveratus mongoliensis	0	0	0	0	0	0	0	0	0	0	0	0	10	0	0	0	0	0	0	0	0	0	0	0	0	0	0	0	0	0	0	0	0	0	0	0	0	0	0	131	0	0	0
Mycobacterium goodii	0	0	0	0	0	0	0	0	0	0	0	0	0	0	0	0	27	0	0	0	0	0	0	0	0	0	0	0	0	0	0	0	0	0	0	0	0	0	0	130	0	0	0
Streptomyces scabiei	0	0	0	0	0	0	0	0	0	0	0	0	0	0	0	0	0	0	0	0	0	0	0	0	0	0	0	0	0	0	0	0	0	0	0	0	0	0	0	128	0	0	0
Thermomonospora curvata	0	0	0	0	0	0	0	0	0	0	0	0	0	0	0	0	0	0	0	0	0	0	0	0	0	0	0	0	0	0	0	0	0	0	0	0	0	0	0	126	0	0	0
Actinoplanes missouriensis	0	0	0	0	0	0	0	0	0	0	0	0	0	0	0	0	0	0	0	0	0	0	0	0	0	0	0	0	0	0	0	0	0	0	0	0	0	0	0	125	0	0	0
Streptomyces avermitilis	0	0	0	0	0	0	0	0	0	0	0	0	0	0	0	0	0	0	0	0	0	0	0	0	0	0	0	0	0	0	0	0	0	0	0	0	0	0	0	124	0	0	0
Streptomyces globisporus	0	0	0	0	0	0	0	0	0	0	0	0	0	0	0	0	0	0	0	0	0	0	0	0	0	0	0	0	0	0	0	0	0	0	0	0	0	0	0	120	0	0	0
Corynebacterium efficiens	0	0	0	0	0	0	0	0	0	0	0	0	0	0	0	0	37	0	0	0	0	0	0	0	0	0	0	0	0	0	0	0	0	0	0	0	0	0	0	119	0	0	0
Streptomyces leeuwenhoekii	0	0	0	0	0	0	0	0	0	0	0	0	0	0	0	0	0	0	0	0	0	0	0	0	0	0	0	0	0	0	0	0	0	0	0	0	0	0	0	116	0	0	0
Nocardiopsis alba	0	0	0	0	0	0	0	0	0	0	0	0	0	0	0	0	0	0	0	0	0	0	0	0	0	0	0	0	0	0	0	0	0	0	0	0	0	0	0	114	0	0	0
Streptomyces sp. CFMR 7	0	0	0	0	0	0	0	0	0	0	0	0	0	0	0	0	0	0	0	0	0	0	0	0	0	0	0	0	0	0	0	0	0	0	0	0	0	0	0	114	0	0	0
Kutzneria albida	0	0	0	0	0	0	0	0	0	0	0	0	0	0	0	0	0	0	0	0	0	0	0	0	0	0	0	0	0	0	0	0	0	0	0	0	0	0	0	113	0	0	0
Streptomyces griseus	0	0	0	0	0	0	0	0	0	0	0	0	0	0	0	0	0	0	0	0	0	0	0	0	0	0	0	0	0	0	0	0	0	0	0	0	0	0	0	113	0	0	0
Streptomyces clavuligerus	0	0	0	0	0	0	0	0	0	0	0	0	0	0	0	0	0	0	0	0	0	0	0	0	0	0	0	0	0	0	0	0	0	0	0	0	0	0	0	111	0	0	0
Stackebrandtia nassauensis	0	0	0	0	0	0	0	0	0	0	0	0	0	0	0	0	0	0	0	0	0	0	0	0	0	0	0	0	0	0	0	0	0	0	0	0	0	0	0	108	0	0	0
Mycobacterium phlei	0	0	0	0	0	0	0	0	0	0	0	0	13	0	0	0	24	0	0	0	0	0	0	0	0	0	0	0	0	0	0	0	0	0	0	0	0	0	0	106	0	0	0
Corynebacterium simulans	0	0	25	0	0	0	0	0	0	0	0	0	20	0	0	0	0	0	0	27	0	0	0	0	0	0	0	0	0	0	0	0	0	0	0	0	0	0	0	103	0	0	0
Mycobacterium vanbaalenii	0	0	14	0	0	0	0	0	0	0	0	0	0	0	0	0	0	0	0	0	0	0	0	0	0	0	0	0	0	0	0	0	0	0	0	0	0	0	0	103	0	0	0
Streptomyces venezuelae	0	0	0	0	0	0	0	0	0	0	0	0	0	0	0	0	0	0	0	0	0	0	0	0	0	0	0	0	0	0	0	0	0	0	0	0	0	0	0	102	0	0	0
Thermobispora bispora	0	0	0	0	0	0	0	0	0	0	0	0	0	0	0	0	0	0	0	0	0	0	0	0	0	0	0	0	0	0	0	0	0	0	0	0	0	0	0	102	0	0	0
Corynebacterium glyciniphilum	0	0	0	0	0	0	0	0	0	0	0	0	0	0	0	0	0	0	0	0	0	0	0	0	0	0	0	0	0	0	0	0	0	0	0	0	0	0	0	100	0	0	0
Mycobacterium gilvum	0	0	0	0	0	0	0	0	0	0	0	0	0	0	0	0	0	0	0	0	0	0	0	0	0	0	0	0	0	0	0	0	0	0	0	0	0	0	0	98	0	0	0
Dermacoccus nishinomiyaensis	0	0	0	0	0	0	0	0	0	0	0	0	0	0	0	0	0	0	0	0	0	0	0	0	0	0	0	0	0	0	0	0	0	0	0	0	0	0	0	97	0	0	0
Methanobacterium formicicum	38	0	17	0	0	0	0	0	0	0	81	0	40	23	53	0	327	37	20	27	0	0	0	12	0	10	0	0	0	0	0	0	0	0	17	0	0	0	0	96	0	0	0
Renibacterium salmoninarum	0	0	0	0	0	0	0	0	0	0	0	0	0	0	0	0	0	0	0	0	0	0	0	0	0	0	0	0	0	0	0	0	0	0	0	0	0	0	0	96	0	0	0
Gordonia sp. KTR9	0	0	0	0	0	0	0	0	0	0	0	0	0	0	0	0	0	0	0	0	0	0	0	0	0	0	0	0	0	0	0	0	0	0	0	0	0	0	0	95	0	0	0
Tsukamurella paurometabola	0	0	0	0	0	0	0	0	0	0	0	0	0	0	0	0	0	0	0	0	0	0	0	0	0	0	0	0	0	0	0	0	0	0	0	0	0	0	0	95	0	0	0
Actinoplanes sp. SE50/110	0	0	0	0	0	0	0	0	0	0	0	0	0	0	13	0	0	0	0	0	0	0	0	0	0	0	0	0	0	0	0	0	0	0	0	0	0	0	0	93	0	0	0
Mycobacterium sinense	0	0	0	0	0	0	0	0	0	0	0	0	0	0	0	0	0	0	0	0	0	0	0	0	0	0	0	0	0	0	0	0	0	0	0	0	0	0	0	93	0	0	0
Streptomyces fulvissimus	0	0	0	0	0	0	0	0	0	0	0	0	0	0	0	0	0	0	0	0	0	0	0	0	0	0	0	0	0	0	0	0	0	0	0	0	0	0	0	93	0	0	0
Corynebacterium ureicelerivorans	0	0	0	0	0	0	0	0	0	0	0	0	17	0	15	0	33	0	0	0	0	0	0	0	0	0	0	0	0	0	0	0	0	0	0	0	0	0	0	92	0	0	0
Micromonospora sp. L5	0	0	0	0	0	0	0	0	0	0	0	0	0	0	51	0	0	0	0	0	0	0	0	0	0	0	0	0	0	0	0	0	0	0	0	0	0	0	0	92	0	0	0
Mycobacterium vaccae	0	0	0	0	0	0	0	0	0	0	0	0	0	0	0	0	12	0	0	0	0	0	0	0	0	0	0	0	0	0	0	0	0	0	0	0	0	0	0	91	0	0	0
Streptomyces sp. SAT1	0	0	0	0	0	0	0	0	0	0	0	0	0	0	0	0	0	0	0	0	0	0	0	0	0	0	0	0	0	0	0	0	0	0	0	0	0	0	0	91	0	0	0
Thermobifida fusca	0	0	0	0	0	0	0	0	0	0	0	0	0	0	0	0	14	55	0	0	0	0	0	0	0	0	0	0	0	0	0	0	0	0	0	0	0	0	0	90	0	0	0
Gordonia sp. QH-11	0	0	0	0	0	0	0	0	0	0	0	0	0	0	0	0	0	0	0	0	0	0	0	0	0	0	0	0	0	0	0	0	0	0	0	0	0	0	0	88	0	0	0
Amycolatopsis mediterranei	0	0	0	0	0	0	0	0	0	0	0	0	0	0	0	0	0	0	0	0	0	0	0	0	0	0	0	0	0	0	0	0	0	0	0	0	0	0	0	87	0	0	0
Streptomyces glaucescens	0	0	0	0	0	0	0	0	0	0	0	0	0	0	0	0	0	0	0	0	0	0	0	0	0	0	0	0	0	0	0	0	0	0	0	0	0	0	0	87	0	0	0
Corynebacterium vitaeruminis	0	0	0	0	0	0	0	0	0	0	0	0	0	0	0	0	0	0	0	0	0	0	0	0	0	0	0	0	0	0	0	0	0	0	0	0	0	0	0	85	0	0	0
Kitasatospora setae	0	0	0	0	0	0	0	0	0	0	0	0	0	0	0	0	0	0	0	0	0	0	0	0	0	0	0	0	0	0	0	0	0	0	0	0	0	0	0	85	0	0	0
Streptomyces reticuli	0	0	0	0	0	0	0	0	0	0	0	0	0	0	0	0	0	0	0	0	0	0	0	0	0	0	0	0	0	0	0	0	0	0	0	0	0	0	0	85	0	0	0
Streptomyces sp. CCM_MD2014	0	0	0	0	0	0	0	0	0	0	0	0	0	0	0	0	0	0	0	0	0	0	0	0	0	0	0	0	0	0	0	0	0	0	0	0	0	0	0	84	0	0	0
Mycobacterium sp. EPa45	0	0	0	0	0	0	0	0	0	0	0	0	0	0	0	0	15	0	0	0	0	0	0	0	0	0	0	0	0	0	0	0	0	0	0	0	0	0	0	82	0	0	0
Corynebacterium terpenotabidum	0	0	0	0	0	0	0	0	0	0	0	0	0	0	0	0	0	0	0	0	0	0	0	0	0	0	0	0	0	0	0	0	0	0	0	0	0	0	0	81	0	0	0
Gordonia bronchialis	0	0	0	0	0	0	0	0	0	0	0	0	0	0	0	0	0	0	0	0	0	0	0	0	0	0	0	0	0	0	0	0	0	0	0	0	0	0	0	81	0	0	0
Streptomyces lividans	0	0	0	0	0	0	0	0	0	0	0	0	0	0	0	0	0	0	0	0	0	0	0	0	0	0	0	0	0	0	0	0	0	0	0	0	0	0	0	80	0	0	0
Streptomyces pristinaespiralis	0	0	0	0	0	0	0	0	0	0	0	0	0	0	0	0	0	0	0	0	0	0	0	0	0	0	0	0	0	0	0	0	0	0	0	0	0	0	0	80	0	0	0
Propionibacterium propionicum	0	0	0	0	0	0	0	0	0	0	511	0	0	0	16	0	0	0	0	0	0	0	0	0	0	0	0	0	0	0	0	0	0	0	0	0	0	0	0	79	0	0	0
Streptomyces hygroscopicus	0	0	0	0	0	0	0	0	0	0	0	0	0	0	0	0	0	0	0	0	0	0	0	0	0	0	0	0	0	0	0	0	0	0	0	0	0	0	0	79	0	0	0
Thauera sp. MZ1T	0	0	0	0	0	0	0	0	0	0	0	0	0	0	12	0	17	0	0	0	0	0	0	0	0	0	0	0	0	0	0	0	0	0	0	0	0	0	0	78	0	0	0
Conexibacter woesei	0	0	0	0	0	0	0	0	0	0	0	0	11	0	0	0	0	0	0	10	0	0	0	0	0	0	0	0	0	0	0	0	0	0	0	0	0	0	0	77	0	0	0
Corynebacterium testudinoris	0	0	0	0	0	0	0	0	0	0	0	0	0	0	0	0	10	0	0	0	0	0	0	0	0	0	0	0	0	0	0	0	0	0	0	0	0	0	0	77	0	0	0
Mycobacterium tuberculosis	0	0	0	0	0	0	0	0	0	0	0	0	0	0	0	0	0	0	0	0	0	0	0	0	0	0	0	0	0	0	0	0	0	0	0	0	0	0	0	75	0	0	0
Mycobacterium rhodesiae	0	0	0	0	0	0	0	0	0	0	0	0	0	0	0	0	0	0	0	0	0	0	0	0	0	0	0	0	0	0	0	0	0	0	0	0	0	0	0	74	0	0	0
Nocardia cyriacigeorgica	0	0	0	0	0	0	0	0	0	0	0	0	0	0	0	0	0	0	0	0	0	0	0	0	0	0	0	0	0	0	0	0	0	0	0	0	0	0	0	73	0	0	0
Gordonia polyisoprenivorans	0	0	0	0	0	0	0	0	0	0	0	0	0	0	0	0	0	0	0	0	0	0	0	0	0	0	0	0	0	0	0	0	0	0	0	0	0	0	0	72	0	0	0
Streptomyces cyaneogriseus	0	0	0	0	0	0	0	0	0	0	0	0	0	0	0	0	0	0	0	0	0	0	0	0	0	0	0	0	0	0	0	0	0	0	0	0	0	0	0	72	0	0	0
Amycolatopsis japonica	0	0	0	0	0	0	0	0	0	0	0	0	0	0	0	0	0	0	0	0	0	0	0	0	0	0	0	0	0	0	0	0	0	0	0	0	0	0	0	71	0	0	0
Mycobacterium sp. VKM Ac-1817D	0	0	0	0	0	0	0	0	0	0	0	0	0	0	0	0	0	0	0	0	0	0	0	0	0	0	0	0	0	0	0	0	0	0	0	0	0	0	0	71	0	0	0
Pseudomonas sp. VLB120	0	0	0	0	0	0	0	0	0	0	0	0	0	0	0	0	0	0	0	0	0	0	0	0	0	0	0	0	0	0	0	0	0	0	0	0	0	0	0	71	0	0	0
Pseudomonas balearica	0	0	0	0	0	0	0	0	0	0	0	0	0	0	0	0	0	0	0	0	0	0	0	0	0	0	0	0	0	0	0	0	0	0	0	0	0	0	0	70	0	0	0
Arthrobacter sp. IHBB 11108	0	0	0	0	0	0	0	0	0	0	0	0	0	0	0	0	0	0	0	0	0	0	0	0	0	0	0	0	0	0	0	0	0	0	0	0	0	0	0	64	0	0	0
Pseudomonas stutzeri	17	0	0	0	0	0	0	0	0	0	20	0	30	0	22	0	20	12	0	18	0	0	0	0	0	0	0	0	0	0	0	0	0	0	0	0	0	0	0	64	0	0	0
Corynebacterium falsenii	0	0	0	0	0	0	0	0	0	0	0	0	0	0	0	0	0	0	0	0	0	0	0	0	0	0	0	0	0	0	0	0	0	0	0	0	0	0	0	63	0	0	0
Kibdelosporangium phytohabitans	0	0	0	0	0	0	0	0	0	0	0	0	0	0	0	0	0	0	0	0	0	0	0	0	0	0	0	0	0	0	0	0	0	0	0	0	0	0	0	63	0	0	0
Frankia symbiont of Datisca glomerata	0	0	0	0	0	0	0	0	0	0	0	0	0	0	0	0	0	0	0	0	0	0	0	0	0	0	0	0	0	0	0	0	0	0	0	0	0	0	0	60	0	0	0
Sorangium cellulosum	12	0	0	0	0	0	0	0	0	0	10	0	25	0	0	0	12	0	0	0	0	0	0	0	0	0	0	0	0	0	0	0	0	0	0	0	0	0	0	60	0	0	0
Thioalkalivibrio versutus	0	0	0	0	0	0	0	0	0	0	0	0	0	0	0	0	0	0	0	0	0	0	0	0	0	0	0	0	0	0	0	0	0	0	0	0	0	0	0	60	0	0	0
Bifidobacterium scardovii	0	0	0	0	0	0	0	0	0	0	0	0	0	0	0	0	0	0	0	0	0	0	0	0	0	0	0	0	0	0	0	0	0	0	0	0	0	0	0	58	0	0	0
Corynebacterium callunae	0	0	0	0	0	0	0	0	0	0	0	0	0	0	0	0	0	0	0	0	0	0	0	0	0	0	0	0	0	0	0	0	0	0	0	0	0	0	0	55	0	0	0
Streptomyces lydicus	0	0	0	0	0	0	0	0	0	0	0	0	0	0	0	0	0	0	0	0	0	0	0	0	0	0	0	0	0	0	0	0	0	0	0	0	0	0	0	55	0	0	0
Segniliparus rotundus	0	0	0	0	0	0	0	0	0	0	0	0	0	0	0	0	0	0	0	0	0	0	0	0	0	0	0	0	0	0	0	0	0	0	0	0	0	0	0	54	0	0	0
Mycobacterium smegmatis	0	0	0	0	0	0	0	0	0	0	0	0	0	0	0	0	21	0	0	0	0	0	0	0	0	0	0	0	0	0	0	0	0	0	0	0	0	0	0	52	0	0	0
Nocardia brasiliensis	0	0	0	0	0	0	0	0	0	0	0	0	0	0	0	0	10	0	0	0	0	0	0	0	0	0	0	0	0	0	0	0	0	0	0	0	0	0	0	51	0	0	0
Pseudomonas resinovorans	0	0	0	0	0	0	0	0	0	0	0	0	0	0	0	0	12	0	0	0	0	0	0	0	0	0	0	0	0	0	0	0	0	0	0	0	0	0	0	50	0	0	0
Bifidobacterium pseudolongum	0	0	0	0	0	0	0	0	0	0	0	0	0	0	0	0	0	0	0	0	0	0	0	0	0	0	0	0	0	0	0	0	0	0	0	0	0	0	0	49	0	0	0
Thermaerobacter marianensis	0	0	0	0	0	0	0	0	0	0	0	0	0	0	0	0	0	0	0	0	0	0	0	0	0	0	0	0	0	0	0	0	0	0	0	0	0	0	0	49	0	0	0
Pseudoxanthomonas spadix	0	0	0	0	0	0	0	0	0	0	0	0	0	0	0	0	0	0	0	0	0	0	0	0	0	0	0	0	0	0	0	0	0	0	0	0	0	0	0	47	0	0	0
Saccharomonospora viridis	0	0	0	0	0	0	0	0	0	0	0	0	0	0	0	0	0	0	0	0	0	0	0	0	0	0	0	0	0	0	0	0	0	0	0	0	0	0	0	45	0	0	0
Serratia marcescens	0	0	0	0	0	0	0	0	0	0	0	0	0	0	0	0	0	0	0	0	0	0	0	0	0	0	0	0	0	0	0	0	0	0	0	0	0	0	0	45	0	0	0
Burkholderia pseudomallei	0	0	0	0	0	0	0	0	0	0	0	0	0	0	0	0	0	0	0	0	0	0	0	0	0	0	0	0	0	0	0	0	0	0	0	0	0	0	0	44	0	0	0
Bradyrhizobium japonicum	0	0	0	0	0	0	0	0	0	0	14	0	0	0	0	0	0	0	0	0	0	0	0	0	0	0	0	0	0	0	0	0	0	0	0	0	0	0	0	42	0	0	0
Corynebacterium atypicum	0	0	0	0	0	0	0	0	0	0	0	0	0	0	0	0	0	0	0	0	0	0	0	0	0	0	0	0	0	0	0	0	0	0	0	0	0	0	0	42	0	0	0
Variovorax paradoxus	21	0	17	0	0	0	0	0	0	0	37	0	46	0	94	0	45	18	0	60	0	0	0	0	0	0	0	0	0	0	0	0	0	0	11	0	0	0	0	42	0	0	0
Rhodococcus sp. 008	27	0	15	0	0	0	0	0	0	0	28	0	52	0	25	0	112	18	0	30	0	0	0	0	0	0	0	0	0	0	0	0	0	0	0	0	0	0	0	41	0	0	0
Thioalkalivibrio sulfidiphilus	0	0	0	0	0	0	0	0	0	0	0	0	0	0	0	0	0	0	0	0	0	0	0	0	0	0	0	0	0	0	0	0	0	0	0	0	0	0	0	41	0	0	0
Burkholderia phage Bcep22	0	0	0	0	0	0	0	0	0	0	0	0	0	0	0	0	0	0	0	0	0	0	0	0	0	0	0	0	0	0	0	0	0	0	0	0	0	0	0	40	0	0	0
Shinella sp. HZN7	0	0	0	0	0	0	0	0	0	0	0	0	0	0	0	0	0	0	0	0	0	0	0	0	0	0	0	0	0	0	0	0	0	0	0	0	0	0	0	40	0	0	0
Actinomyces meyeri	11	0	22	0	0	0	0	0	0	0	33	0	0	0	45	0	0	0	0	0	0	0	0	0	0	0	0	0	0	0	0	0	0	0	0	0	0	0	0	39	0	0	0
Archangium gephyra	0	0	0	0	0	0	0	0	0	0	0	0	0	0	0	0	0	0	0	0	0	0	0	0	0	0	0	0	0	0	0	0	0	0	0	0	0	0	0	39	0	0	0
Deinococcus gobiensis	0	0	0	0	0	0	0	0	0	0	0	0	0	0	0	0	0	0	0	0	0	0	0	0	0	0	0	0	0	0	0	0	0	0	0	0	0	0	0	39	0	0	0
Pseudomonas fluorescens	59	22	48	0	0	0	0	19	0	0	147	0	150	0	118	0	321	69	34	137	0	0	0	0	0	0	0	0	0	0	0	0	0	0	0	0	0	0	0	39	0	0	0
Rothia dentocariosa	54	0	104	0	0	0	0	0	0	134	101	0	14	0	0	0	22	14	0	256	0	0	0	62	0	0	0	0	0	0	18	0	0	0	0	0	0	0	0	39	0	18	0
Phenylobacterium zucineum	0	0	0	0	0	0	0	0	0	0	0	0	0	0	0	0	11	0	0	0	0	0	0	0	0	0	0	0	0	0	0	0	0	0	0	0	0	0	0	38	0	0	0
Pseudomonas sp. A3(2016)	0	0	0	0	0	0	0	0	0	0	0	0	0	0	0	0	12	0	0	0	0	0	0	0	0	0	0	0	0	0	0	0	0	0	0	0	0	0	0	38	0	0	0
Ralstonia solanacearum	0	0	0	0	0	0	0	0	0	0	0	0	0	0	15	0	0	0	0	0	0	0	0	0	0	0	0	0	0	0	0	0	0	0	0	0	0	0	0	38	0	0	0
Rathayibacter toxicus	0	0	0	0	0	0	0	0	0	0	0	0	0	0	0	0	0	0	0	0	0	0	0	0	0	0	0	0	0	0	0	0	0	0	0	0	0	0	0	38	0	0	0
Acidovorax citrulli	0	0	0	0	0	0	0	0	0	0	0	0	16	0	21	0	10	10	0	15	0	0	0	0	0	0	0	0	0	0	0	0	0	0	0	0	0	0	0	37	0	0	0
Aureimonas sp. AU20	0	0	0	0	0	0	0	0	0	0	0	0	0	0	0	0	0	0	0	0	0	0	0	0	0	0	0	0	0	0	0	0	0	0	0	0	0	0	0	37	0	0	0
Pseudomonas aeruginosa	16	0	0	0	0	0	0	0	0	0	25	0	64	0	146	0	56	31	0	59	0	0	0	0	0	0	0	0	0	0	0	0	0	0	0	0	0	0	0	37	0	0	0
Achromobacter xylosoxidans	0	0	0	0	0	0	0	0	0	0	0	0	0	0	16	0	17	0	0	15	0	0	0	0	0	0	0	0	0	0	0	0	0	0	0	0	0	0	0	36	0	0	0
Bordetella bronchiseptica	0	0	0	0	0	0	0	0	0	0	0	0	0	0	0	0	0	0	0	0	0	0	0	0	0	0	0	0	0	0	0	0	0	0	0	0	0	0	0	36	0	0	0
Rhodococcus erythropolis	0	0	0	0	0	0	0	0	0	0	27	0	20	0	26	14	32	24	0	27	0	0	0	0	0	0	0	0	0	0	0	0	0	0	0	0	0	0	0	36	0	0	0
Rhodococcus sp. B7740	0	0	0	0	0	0	0	0	0	0	0	0	0	0	0	0	0	0	0	0	0	0	0	0	0	0	0	0	0	0	0	0	0	0	0	0	0	0	0	36	0	0	0
Xanthobacter autotrophicus	0	0	0	0	0	0	0	0	0	0	0	0	0	0	0	0	0	0	0	0	0	0	0	0	0	0	0	0	0	0	0	0	0	0	0	0	0	0	0	36	0	0	0
Nitrosococcus watsonii	0	0	0	0	0	0	0	0	0	0	0	0	0	0	0	0	0	0	0	0	0	0	0	0	0	0	0	0	0	0	0	0	0	0	0	0	0	0	0	35	0	0	0
Pseudomonas denitrificans	0	0	0	0	0	0	0	0	0	0	0	0	0	0	0	0	0	0	0	0	0	0	0	0	0	0	0	0	0	0	0	0	0	0	0	0	0	0	0	35	0	0	0
Xanthomonas campestris	0	0	0	0	0	0	0	0	0	0	0	0	0	0	28	0	35	0	0	0	0	0	0	0	0	0	0	0	0	0	0	0	0	0	0	0	0	0	0	35	0	0	0
Mycobacterium abscessus	0	0	0	0	0	0	0	0	0	0	0	0	0	0	0	0	0	0	0	0	0	0	0	0	0	0	0	0	0	0	0	0	0	0	0	0	0	0	0	34	0	0	0
Eggerthella lenta	14	0	0	0	0	0	0	0	0	0	0	0	0	0	0	0	0	0	0	0	0	0	0	0	0	0	0	0	0	0	0	0	0	0	0	0	0	0	0	33	0	0	0
Mycobacterium haemophilum	0	0	0	0	0	0	0	0	0	0	0	0	0	0	0	0	0	0	0	0	0	0	0	0	0	0	0	0	0	0	0	0	0	0	0	0	0	0	0	32	0	0	0
Stenotrophomonas maltophilia	0	0	0	0	0	0	0	0	0	0	12	0	0	0	32	0	32	15	0	0	0	0	0	0	0	0	0	0	0	0	0	0	0	0	0	0	0	0	0	32	0	0	0
Thielavia terrestris	18	0	0	0	0	0	0	0	0	0	0	0	0	0	0	0	0	0	0	0	0	0	0	0	0	0	0	0	0	0	0	0	0	0	0	0	0	0	0	31	0	0	0
Burkholderia gladioli	0	0	0	0	0	0	0	0	0	0	0	0	0	0	0	0	0	0	0	0	0	0	0	0	0	0	0	0	0	0	0	0	0	0	0	0	0	0	0	30	0	0	0
Corynebacterium deserti	0	0	0	0	0	0	0	0	0	0	0	0	0	0	0	0	0	0	0	0	0	0	0	0	0	0	0	0	0	0	0	0	0	0	0	0	0	0	0	30	0	0	0
Mycobacterium sp. JS623	0	0	0	0	0	0	0	0	0	0	0	0	0	0	0	0	25	0	0	0	0	0	0	0	0	0	0	0	0	0	0	0	0	0	0	0	0	0	0	30	0	0	0
Corynebacterium aurimucosum	45	0	165	0	0	0	0	0	0	0	31	0	222	0	29	0	37	20	0	14	0	0	0	0	0	0	0	0	0	0	0	0	0	0	0	0	0	0	0	29	0	0	0
Dyella thiooxydans	0	0	0	0	0	0	0	0	0	0	0	0	0	0	0	0	0	0	0	0	0	0	0	0	0	0	0	0	0	0	0	0	0	0	0	0	0	0	0	29	0	0	0
Truepera radiovictrix	0	0	0	0	0	0	0	0	0	0	0	0	0	0	0	0	0	0	0	0	0	0	0	0	0	0	0	0	0	0	0	0	0	0	0	0	0	0	0	29	0	0	0
Vulgatibacter incomptus	0	0	0	0	0	0	0	0	0	0	0	0	0	0	0	0	0	0	0	0	0	0	0	0	0	0	0	0	0	0	0	0	0	0	0	0	0	0	0	29	0	0	0
Azotobacter vinelandii	0	0	0	0	0	0	0	0	0	0	0	0	0	0	0	0	0	0	0	0	0	0	0	0	0	0	0	0	0	0	0	0	0	0	0	0	0	0	0	28	0	0	0
Salinispora arenicola	0	0	0	0	0	0	0	0	0	0	0	0	0	0	12	0	0	0	0	0	0	0	0	0	0	0	0	0	0	0	0	0	0	0	0	0	0	0	0	27	0	0	0
Bifidobacterium angulatum	0	0	0	0	0	0	0	0	0	0	0	0	0	0	0	0	0	0	0	0	0	0	0	0	0	0	0	0	0	0	0	0	0	0	0	0	0	0	0	26	0	0	0
Bordetella avium	0	0	0	0	0	0	0	0	0	0	0	0	0	0	0	0	0	0	0	0	0	0	0	0	0	0	0	0	0	0	0	0	0	0	0	0	0	0	0	26	0	0	0
Corynebacterium uterequi	0	0	0	0	0	0	0	0	0	0	0	0	0	0	0	0	0	0	0	0	0	0	0	0	0	0	0	0	0	0	0	0	0	0	0	0	0	0	0	26	0	0	0
Pseudomonas oryzihabitans	0	0	0	0	0	0	0	0	0	0	0	0	0	0	0	0	0	0	0	0	0	0	0	0	0	0	0	0	0	0	0	0	0	0	0	0	0	0	0	26	0	0	0
Pseudomonas putida	0	0	0	0	0	0	0	0	0	0	46	0	48	0	40	0	44	0	0	27	0	0	0	0	0	0	0	0	0	0	0	0	0	0	0	0	0	0	0	26	0	0	0
Candidatus Sodalis pierantonius	0	0	0	0	0	0	0	0	0	0	0	0	0	0	0	0	0	0	0	0	0	0	0	0	0	0	0	0	0	0	0	0	0	0	0	0	0	0	0	25	0	0	0
Sulfuritalea hydrogenivorans	0	0	0	0	0	0	0	0	0	0	0	0	0	0	0	0	0	0	0	0	0	0	0	0	0	0	0	0	0	0	0	0	0	0	0	0	0	0	0	25	0	0	0
Azospirillum brasilense	0	0	0	0	0	0	0	0	0	0	0	0	0	0	0	0	10	0	0	0	0	0	0	0	0	0	0	0	0	0	0	0	0	0	0	0	0	0	0	24	0	0	0
Methylobacterium radiotolerans	25	0	0	0	0	0	0	0	0	0	20	0	0	0	0	0	15	0	0	0	0	0	0	0	0	0	0	0	0	0	0	0	0	0	0	0	0	0	0	23	0	0	0
Pseudomonas fulva	0	0	0	0	0	0	0	0	0	0	0	0	0	0	0	0	0	0	0	0	0	0	0	0	0	0	0	0	0	0	0	0	0	0	0	0	0	0	0	23	0	0	0
Rubrobacter xylanophilus	0	0	0	0	0	0	0	0	0	0	0	0	0	0	0	0	0	0	0	0	0	0	0	0	0	0	0	0	0	0	0	0	0	0	0	0	0	0	0	23	0	0	0
Anaeromyxobacter dehalogenans	0	0	0	0	0	0	0	0	0	0	0	0	0	0	0	0	0	0	0	0	0	0	0	0	0	0	0	0	0	0	0	0	0	0	0	0	0	0	0	22	0	0	0
Mycobacterium immunogenum	0	0	0	0	0	0	0	0	0	0	0	0	0	0	0	0	0	0	0	0	0	0	0	0	0	0	0	0	0	0	0	0	0	0	0	0	0	0	0	22	0	0	0
Paracoccus denitrificans	0	0	0	0	0	0	0	0	0	0	0	0	0	0	0	0	0	0	0	0	0	0	0	0	0	0	0	0	0	0	0	0	0	0	0	0	0	0	0	22	0	0	0
Propionibacterium avidum	14	0	0	0	0	0	0	0	0	0	0	0	18	0	0	0	0	0	0	0	0	0	0	0	0	0	0	0	0	0	0	0	0	0	0	0	0	0	0	21	0	0	0
Deinococcus peraridilitoris	0	0	0	0	0	0	0	0	0	0	0	0	0	0	0	0	0	0	0	0	0	0	0	0	0	0	0	0	0	0	0	0	0	0	0	0	0	0	0	20	0	0	0
Halobacterium hubeiense	0	0	0	0	0	0	0	0	0	0	0	0	0	0	0	0	0	0	0	0	0	0	0	0	0	0	0	0	0	0	0	0	0	0	0	0	0	0	0	20	0	0	0
Leptospira interrogans	0	0	0	0	0	0	0	0	0	0	0	0	0	0	0	0	0	0	0	0	0	0	0	0	0	0	0	0	0	0	0	0	0	0	0	0	0	0	0	20	0	0	0
Lysobacter capsici	0	0	0	0	0	0	0	0	0	0	0	0	0	0	0	0	0	0	0	0	0	0	0	0	0	0	0	0	0	0	0	0	0	0	0	0	0	0	0	20	0	0	0
Methylibium petroleiphilum	0	0	0	0	0	0	0	0	0	0	0	0	0	0	15	0	26	0	0	14	0	0	0	0	0	0	0	0	0	0	0	0	0	0	0	0	0	0	0	20	0	0	0
Mycobacterium marinum	0	0	0	0	0	0	0	0	0	0	0	0	0	0	0	0	0	0	0	0	0	0	0	0	0	0	0	0	0	0	0	0	0	0	0	0	0	0	0	20	0	0	0
Trueperella pyogenes	0	0	0	0	0	0	0	0	0	0	0	0	0	0	11	0	0	0	0	0	0	0	0	0	0	0	0	0	0	0	0	0	0	0	0	0	0	0	0	20	0	0	0
Desulfovibrio desulfuricans	0	0	0	0	0	0	0	0	0	0	0	0	0	0	0	0	0	0	0	0	0	0	0	0	0	0	0	0	0	0	0	0	0	0	0	0	0	0	0	19	0	0	0
Leptothrix cholodnii	12	0	0	0	0	0	0	0	0	0	0	0	15	0	26	0	23	11	0	0	0	0	0	0	0	0	0	0	0	0	0	0	0	0	0	0	0	0	0	19	0	0	0
Lysobacter gummosus	0	0	0	0	0	0	0	0	0	0	0	0	0	0	0	0	0	0	0	0	0	0	0	0	0	0	0	0	0	0	0	0	0	0	0	0	0	0	0	19	0	0	0
Myxococcus fulvus	0	0	0	0	0	0	0	0	0	0	0	0	0	0	0	0	0	0	0	0	0	0	0	0	0	0	0	0	0	0	0	0	0	0	0	0	0	0	0	19	0	0	0
Nocardia nova	0	0	0	0	0	0	0	0	0	0	0	0	0	0	0	0	0	0	0	0	0	0	0	0	0	0	0	0	0	0	0	0	0	0	0	0	0	0	0	19	0	0	0
Propionibacterium acnes	3663	350	772	128	280	68	42	167	13	73	1059	0	1536	58	1426	90	1790	869	167	1656	111	11	22	100	16	35	74	0	21	231	25	55	0	33	228	39	169	40	11	19	33	156	14
Corynebacterium camporealensis	0	0	0	0	0	0	0	0	0	0	0	0	0	0	0	0	0	0	0	10	0	0	0	0	0	0	0	0	0	0	0	0	0	0	0	0	0	0	0	18	0	0	0
Desulfomicrobium baculatum	0	0	0	0	0	0	0	0	0	0	0	0	0	0	0	0	0	0	0	0	0	0	0	0	0	0	0	0	0	0	0	0	0	0	0	0	0	0	0	18	0	0	0
Pseudomonas brassicacearum	0	0	0	0	0	0	0	0	0	0	0	0	0	0	0	0	20	0	0	0	0	0	0	0	0	0	0	0	0	0	0	0	0	0	0	0	0	0	0	18	0	0	0
Rhodopseudomonas palustris	0	0	30	0	0	0	0	0	0	0	14	0	25	0	28	16	55	0	0	23	0	0	0	0	0	0	0	0	0	0	0	0	0	0	0	0	0	0	0	18	0	0	0
Jonesia denitrificans	0	0	0	0	0	0	0	0	0	0	0	0	0	0	0	0	0	0	0	0	0	0	0	0	0	0	0	0	0	0	0	0	0	0	0	0	0	0	0	17	0	0	0
Lysobacter antibioticus	0	0	0	0	0	0	0	0	0	0	0	0	0	0	0	0	0	0	0	0	0	0	0	0	0	0	0	0	0	0	0	0	0	0	0	0	0	0	0	16	0	0	0
Oscillibacter valericigenes	0	0	0	0	0	0	0	0	0	0	0	0	0	0	0	0	0	0	0	0	0	0	0	0	0	0	0	0	0	0	0	0	0	0	0	0	0	0	0	16	0	0	0
Thauera humireducens	0	0	0	0	0	0	0	0	0	0	0	0	0	0	15	0	0	0	0	0	0	0	0	0	0	0	0	0	0	0	0	0	0	0	0	0	0	0	0	16	0	0	0
Thiocystis violascens	0	0	0	0	0	0	0	0	0	0	0	0	0	0	0	0	0	0	0	0	0	0	0	0	0	0	0	0	0	0	0	0	0	0	0	0	0	0	0	16	0	0	0
Bifidobacterium asteroides	0	0	0	0	0	0	0	0	0	0	0	0	0	0	0	0	0	0	0	0	0	0	0	0	0	0	0	0	0	0	0	0	0	0	0	0	0	0	0	15	0	0	0
Chelatococcus sp. CO-6	0	0	0	0	0	0	0	0	0	0	0	0	0	0	0	0	0	0	0	0	0	0	0	0	0	0	0	0	0	0	0	0	0	0	0	0	0	0	0	15	0	0	0
Methylobacterium sp. 4-46	0	0	0	0	0	0	0	0	0	0	10	0	0	0	0	0	12	0	0	0	0	0	0	0	0	0	0	0	0	0	0	0	0	0	0	0	0	0	0	15	0	0	0
Shimwellia blattae	0	0	0	0	0	0	0	0	0	0	0	0	0	0	0	0	0	0	0	0	0	0	0	0	0	0	0	0	0	0	0	0	0	0	0	0	0	0	0	15	0	0	0
Frankia sp. CcI3	0	0	0	0	0	0	0	0	0	0	0	0	0	0	0	0	0	0	0	0	0	0	0	0	0	0	0	0	0	0	0	0	0	0	0	0	0	0	0	14	0	0	0
Pseudomonas sp. URMO17WK12:I11	0	0	0	0	0	0	0	0	0	0	0	0	0	0	0	0	0	0	0	0	0	0	0	0	0	0	0	0	0	0	0	0	0	0	0	0	0	0	0	14	0	0	0
Collimonas fungivorans	0	0	0	0	0	0	0	0	0	0	0	0	15	0	0	0	54	0	0	0	0	0	0	0	0	0	0	0	0	0	0	0	0	0	0	0	0	0	0	13	0	0	0
Novosphingobium pentaromativorans	0	0	0	0	0	0	0	0	0	0	0	0	0	0	0	0	0	0	0	0	0	0	0	0	0	0	0	0	0	0	0	0	0	0	0	0	0	0	0	13	0	0	0
Bifidobacterium adolescentis	0	0	0	0	0	0	0	0	0	0	0	0	11	0	0	0	0	0	0	0	0	0	0	0	0	0	0	0	0	0	0	0	0	0	0	0	0	0	0	12	0	0	0
Bordetella holmesii	0	0	0	0	0	0	0	0	0	0	0	0	0	0	0	0	0	0	0	0	0	0	0	0	0	0	0	0	0	0	0	0	0	0	0	0	0	0	0	12	0	0	0
Methylocystis sp. SC2	0	0	0	0	0	0	0	0	0	0	0	0	0	0	0	0	0	0	0	0	0	0	0	0	0	0	0	0	0	0	0	0	0	0	0	0	0	0	0	12	0	0	0
Oceanimonas sp. GK1	0	0	0	0	0	0	0	0	0	0	0	0	0	0	0	0	0	0	0	0	0	0	0	0	0	0	0	0	0	0	0	0	0	0	0	0	0	0	0	12	0	0	0
Pandoraea pulmonicola	0	0	0	0	0	0	0	0	0	0	0	0	0	0	0	0	0	0	0	0	0	0	0	0	0	0	0	0	0	0	0	0	0	0	0	0	0	0	0	12	0	0	0
Bordetella hinzii	0	0	0	0	0	0	0	0	0	0	0	0	0	0	18	0	0	0	0	0	0	0	0	0	0	0	0	0	0	0	0	0	0	0	0	0	0	0	0	11	0	0	0
Bradyrhizobium diazoefficiens	0	0	0	0	0	0	0	0	0	0	0	0	0	0	0	0	0	0	0	0	0	0	0	0	0	0	0	0	0	0	0	0	0	0	0	0	0	0	0	11	0	0	0
Deinococcus radiodurans	0	0	0	0	0	0	0	0	0	0	0	0	0	0	0	0	0	0	0	0	0	0	0	0	0	0	0	0	0	0	0	0	0	0	0	0	0	0	0	11	0	0	0
Ensifer adhaerens	0	0	0	0	0	0	0	0	0	0	0	0	0	0	0	0	0	0	0	0	0	0	0	0	0	0	0	0	0	0	0	0	0	0	0	0	0	0	0	11	0	0	0
Human immunodeficiency virus 1	0	0	0	0	0	0	0	0	0	0	0	0	11	10	0	0	0	0	0	0	11	16	0	10	0	0	0	10	0	0	0	11	0	0	0	15	0	0	0	11	0	0	0
Marichromatium purpuratum	0	0	0	0	0	0	0	0	0	0	0	0	0	0	0	0	0	0	0	0	0	0	0	0	0	0	0	0	0	0	0	0	0	0	0	0	0	0	0	11	0	0	0
Rubrobacter radiotolerans	0	0	0	0	0	0	0	0	0	0	0	0	0	0	0	0	0	0	0	0	0	0	0	0	0	0	0	0	0	0	0	0	0	0	0	0	0	0	0	11	0	0	0
Thiobacillus denitrificans	0	0	0	0	0	0	0	0	0	0	0	0	0	0	0	0	0	0	0	0	0	0	0	0	0	0	0	0	0	0	0	0	0	0	0	0	0	0	0	11	0	0	0
[Polyangium] brachysporum	0	0	0	0	0	0	0	0	0	0	0	0	0	0	16	0	0	0	0	0	0	0	0	0	0	0	0	0	0	0	0	0	0	0	0	0	0	0	0	11	0	0	0
Corynebacterium epidermidicanis	0	0	0	0	0	0	0	0	0	0	0	0	0	0	0	0	0	0	0	0	0	0	0	0	0	0	0	0	0	0	0	0	0	0	0	0	0	0	0	10	0	0	0
Acetohalobium arabaticum	0	0	0	0	0	0	0	0	0	0	0	0	0	0	0	0	15	0	0	0	0	0	0	0	0	0	0	0	0	0	0	0	0	0	0	0	0	0	0	0	0	0	0
Acidianus bottle-shaped virus	0	0	0	0	0	0	0	0	0	0	0	0	0	0	0	0	0	0	34	0	0	0	0	0	0	0	0	0	0	0	0	0	0	0	0	0	0	0	0	0	0	0	0
Acidovorax avenae	13	0	0	0	0	0	0	0	0	0	0	0	0	0	33	0	0	14	0	15	0	0	0	0	0	0	0	0	0	0	0	0	0	0	0	0	0	0	0	0	0	0	0
Acidovorax ebreus	117	17	71	50	0	37	0	17	0	0	131	0	239	0	628	0	275	171	35	426	17	0	0	0	0	0	0	0	0	0	0	0	0	0	19	0	0	0	0	0	0	0	0
Acidovorax sp. JS42	204	58	138	64	0	0	0	28	0	0	151	0	329	0	982	0	695	321	58	732	32	0	0	41	0	0	0	0	0	0	0	0	0	0	51	0	29	30	0	0	0	0	0
Acidovorax sp. KKS102	30	0	19	0	0	0	0	0	0	0	28	0	55	0	276	0	70	59	0	76	0	0	0	0	0	0	0	0	0	0	0	0	0	0	19	0	15	0	0	0	0	23	0
Acinetobacter baumannii	43	0	42	0	0	0	0	0	0	0	77	0	161	0	246	0	264	100	35	191	0	0	0	0	0	0	0	0	0	0	0	0	0	0	0	0	0	0	0	0	0	0	0
Acinetobacter equi	0	0	0	0	0	0	0	0	0	0	0	0	13	0	26	0	0	14	0	21	0	0	0	0	0	0	0	0	0	0	0	0	0	0	0	0	0	0	0	0	0	0	0
Acinetobacter johnsonii	39	0	36	0	0	0	0	0	0	21	42	0	113	0	189	0	146	62	19	163	0	0	0	0	0	0	0	0	0	0	0	0	0	0	0	0	0	0	0	0	0	0	0
Acinetobacter nosocomialis	0	0	0	0	0	0	0	0	0	0	0	0	12	0	0	0	25	0	0	31	0	0	0	0	0	0	0	0	0	0	0	0	0	0	0	0	0	0	0	0	0	0	0
Acinetobacter oleivorans	0	0	0	0	0	0	0	0	0	0	0	0	0	0	16	0	34	0	0	17	0	0	0	0	0	0	0	0	0	0	0	0	0	0	0	0	0	0	0	0	0	0	0
Acinetobacter pittii	20	0	0	0	0	0	0	0	0	0	0	0	50	0	71	0	91	44	0	79	0	0	0	0	0	0	0	0	0	0	0	0	0	0	0	0	0	0	0	0	0	0	0
Acinetobacter sp. ADP1	0	0	0	0	0	0	0	0	0	0	0	0	0	0	33	0	20	13	0	28	0	0	0	0	0	0	0	0	0	0	0	0	0	0	0	0	0	0	0	0	0	0	0
Acinetobacter sp. TTH0-4	13	0	0	0	0	0	0	0	0	0	12	0	12	0	33	0	57	18	0	41	0	0	0	0	0	0	0	0	0	0	0	0	0	0	0	0	0	0	0	0	0	0	0
Aerococcus christensenii	0	0	0	0	0	0	0	0	0	0	0	0	0	0	0	0	17	0	0	0	0	0	0	0	0	0	0	0	0	0	0	0	0	0	0	0	0	0	0	0	0	0	0
Aeromonas hydrophila	0	0	0	0	0	0	0	0	0	0	0	0	0	0	0	0	18	0	0	0	0	0	0	0	0	0	0	0	0	0	0	0	0	0	0	0	0	0	0	0	0	0	0
Aggregatibacter aphrophilus	0	0	11	0	0	0	0	0	0	0	38	0	0	0	0	0	0	0	0	0	0	0	0	0	0	0	0	0	0	0	0	0	0	0	0	0	0	0	0	0	0	0	0
Alicycliphilus denitrificans	32	0	13	0	0	0	0	0	0	0	36	0	56	0	152	0	66	55	0	78	0	0	0	0	0	0	0	0	0	0	0	0	0	0	0	0	0	0	0	0	0	0	0
Alistipes finegoldii	0	0	0	0	0	0	0	0	0	0	0	0	0	0	13	0	17	0	0	0	0	0	0	0	0	0	0	0	0	0	0	0	0	0	0	0	0	0	0	0	0	0	0
Altererythrobacter marensis	0	0	0	0	0	0	0	0	0	0	0	0	0	0	0	0	15	0	0	0	0	0	0	0	0	0	0	0	0	0	0	0	0	0	0	0	0	0	0	0	0	0	0
Aromatoleum aromaticum	0	0	0	0	0	0	0	0	0	0	0	0	0	0	0	0	16	0	0	0	0	0	0	0	0	0	0	0	0	0	0	0	0	0	0	0	0	0	0	0	0	0	0
Azoarcus sp. KH32C	0	0	0	0	0	0	0	0	0	0	0	0	0	0	10	0	0	0	0	0	0	0	0	0	0	0	0	0	0	0	0	0	0	0	0	0	0	0	0	0	0	0	0
Azospira oryzae	0	0	0	0	0	0	0	0	0	0	0	0	0	0	10	0	0	0	0	0	0	0	0	0	0	0	0	0	0	0	0	0	0	0	0	0	0	0	0	0	0	0	0
Bacillus clausii	0	0	0	0	0	0	0	0	0	0	0	0	0	0	0	0	24	0	0	0	0	0	0	0	0	0	0	0	0	0	0	0	0	0	0	0	0	0	0	0	0	0	0
Bacillus licheniformis	0	0	0	0	0	0	0	0	0	0	0	0	0	0	0	0	0	0	0	0	0	0	0	0	0	0	0	0	0	0	0	0	0	0	10	0	0	0	0	0	0	0	0
Bacteroides cellulosilyticus	13	0	0	0	0	0	0	0	0	0	0	0	0	0	10	0	37	0	0	13	0	0	0	0	0	0	0	0	0	0	0	0	0	0	0	0	0	0	0	0	0	0	0
Bacteroides dorei	10	0	0	0	0	0	0	0	0	0	18	0	24	0	24	0	51	0	0	18	0	0	0	0	0	0	0	0	0	0	0	0	0	0	0	0	0	0	0	0	0	0	0
Bacteroides fragilis	0	0	0	0	0	0	0	0	0	0	0	0	0	0	56	0	18	0	0	19	0	0	0	0	0	0	0	0	0	0	0	0	0	0	0	0	0	0	0	0	0	0	0
Bacteroides helcogenes	0	0	0	0	0	0	0	0	0	0	0	0	0	0	16	0	0	0	0	0	0	0	0	0	0	0	0	0	0	0	0	0	0	0	0	0	0	0	0	0	0	0	0
Bacteroides ovatus	32	0	0	0	0	0	0	0	0	0	16	0	16	0	23	0	60	0	0	14	0	0	0	0	0	0	0	0	0	0	0	0	0	0	0	0	0	0	0	0	0	0	0
Bacteroides sp. I48	33	0	0	0	0	0	0	0	0	0	0	0	0	0	0	0	0	0	0	0	0	0	0	0	0	0	0	0	0	0	0	0	0	0	0	0	0	0	0	0	0	0	0
Bacteroides thetaiotaomicron	135	0	14	0	0	0	0	0	0	0	20	0	25	0	55	0	46	14	13	40	0	0	0	0	0	0	0	0	0	0	0	0	0	0	0	0	0	0	0	0	0	0	0
Bacteroides vulgatus	39	0	0	0	0	0	0	0	0	0	25	0	37	0	43	0	101	15	0	34	0	0	0	0	0	0	0	0	0	0	0	0	0	0	0	0	0	0	0	0	0	0	0
Bibersteinia trehalosi	0	0	0	0	0	0	0	0	0	0	0	0	0	0	18	0	0	0	0	0	0	0	0	0	0	0	0	0	0	0	0	0	0	0	0	0	0	0	0	0	0	0	0
Bifidobacterium breve	0	0	0	0	0	0	0	0	0	0	0	0	0	0	20	0	0	0	0	0	0	0	0	0	0	0	0	0	0	0	0	0	0	0	0	0	0	0	0	0	0	0	0
Bordetella petrii	0	0	0	0	0	0	0	0	0	0	0	0	0	0	22	0	0	0	0	0	0	0	0	0	0	0	0	0	0	0	0	0	0	0	0	0	0	0	0	0	0	0	0
Bradyrhizobium icense	0	0	0	0	0	0	0	0	0	0	0	0	20	0	17	0	64	0	0	0	0	0	0	0	0	0	0	0	0	0	0	0	0	0	0	0	0	0	0	0	0	0	0
Brevibacillus laterosporus	0	0	0	0	0	0	0	0	0	0	0	0	0	0	0	0	17	0	0	0	0	0	0	0	0	0	0	0	0	0	0	0	0	0	0	0	0	0	0	0	0	0	0
Brevundimonas naejangsanensis	0	0	0	0	0	0	0	0	0	0	0	0	0	0	0	0	0	0	0	26	0	0	0	0	0	0	0	0	0	0	0	0	0	0	0	0	0	0	0	0	0	0	0
Brevundimonas sp. DS20	0	0	0	0	0	0	0	0	0	0	0	0	0	0	0	0	23	0	0	0	0	0	0	0	0	0	0	0	0	0	0	0	0	0	0	0	0	0	0	0	0	0	0
Burkholderia sp. HB1	0	0	0	0	0	0	0	0	0	0	0	0	0	0	0	0	39	0	0	0	0	0	0	0	0	0	0	0	0	0	0	0	0	0	0	0	0	0	0	0	0	0	0
Burkholderia vietnamiensis	0	0	0	0	0	0	0	0	0	0	0	0	0	0	47	0	0	0	0	0	0	0	0	0	0	0	0	0	0	0	0	0	0	0	0	0	0	0	0	0	0	0	0
Campylobacter concisus	0	0	42	0	0	0	0	0	0	0	0	0	0	0	0	0	0	0	0	0	0	0	0	0	0	0	0	0	0	0	0	0	0	0	0	0	0	0	0	0	0	0	0
Campylobacter gracilis	0	0	0	0	0	0	0	0	0	0	135	0	0	0	0	0	0	0	0	0	0	0	0	0	0	0	0	0	0	0	0	0	0	0	0	0	0	0	0	0	0	0	0
Campylobacter ureolyticus	0	0	0	0	0	0	0	0	0	0	0	0	0	0	0	0	0	22	0	0	0	0	0	0	0	0	0	0	0	0	0	0	0	0	0	0	0	0	0	0	0	0	0
Candidatus Accumulibacter phosphatis	0	0	0	0	0	0	0	0	0	0	0	0	0	0	11	0	0	0	0	0	0	0	0	0	0	0	0	0	0	0	0	0	0	0	0	0	0	0	0	0	0	0	0
Capnocytophaga canimorsus	0	0	0	0	0	0	0	0	0	0	0	0	0	0	169	0	0	0	0	0	0	0	0	0	0	0	0	0	0	0	0	0	0	0	0	0	0	0	0	0	0	0	0
Capnocytophaga sp. oral taxon 323	0	0	17	0	0	0	0	0	0	0	15	0	0	0	0	0	0	0	0	0	0	0	0	0	0	0	0	0	0	0	0	0	0	0	0	0	0	0	0	0	0	0	0
Castellaniella defragrans	0	0	0	0	0	0	0	0	0	0	0	0	0	0	0	0	0	0	0	10	0	0	0	0	0	0	0	0	0	0	0	0	0	0	0	0	0	0	0	0	0	0	0
Caulobacter segnis	0	0	0	0	0	0	0	0	0	0	0	0	0	0	13	0	0	0	0	0	0	0	0	0	0	0	0	0	0	0	0	0	0	0	0	0	0	0	0	0	0	0	0
Caulobacter sp. K31	0	0	0	0	0	0	0	0	0	0	0	0	0	0	14	0	29	0	0	0	0	0	0	0	0	0	0	0	0	0	0	0	0	0	0	0	0	0	0	0	0	0	0
Cellulosilyticum lentocellum	0	0	0	0	0	0	0	0	0	0	0	0	0	0	0	0	11	0	0	0	0	0	0	0	0	0	0	0	0	0	0	0	0	0	0	0	0	0	0	0	0	0	0
Chryseobacterium gallinarum	0	0	0	0	0	0	0	0	0	0	0	0	0	0	112	0	0	0	0	0	0	0	0	0	0	0	0	0	0	0	0	0	0	0	0	0	0	0	0	0	0	0	0
Chryseobacterium sp. IHB B 17019	0	0	0	0	0	0	0	0	0	0	0	0	0	0	14	0	12	0	0	0	0	0	0	0	0	0	0	0	0	0	0	0	0	0	0	0	0	0	0	0	0	0	0
Chryseobacterium sp. StRB126	0	0	0	0	0	0	0	0	0	0	0	0	0	0	11	0	0	0	0	0	0	0	0	0	0	0	0	0	0	0	0	0	0	0	0	0	0	0	0	0	0	0	0
Clostridium saccharobutylicum	0	0	0	0	0	0	0	0	0	0	0	0	0	0	0	0	19	0	0	0	0	0	0	0	0	0	0	0	0	0	0	0	0	0	0	0	0	0	0	0	0	0	0
Collimonas arenae	0	0	0	0	0	0	0	0	0	0	0	0	0	0	0	0	26	0	0	0	0	0	0	0	0	0	0	0	0	0	0	0	0	0	0	0	0	0	0	0	0	0	0
Collimonas pratensis	0	0	0	0	0	0	0	0	0	0	0	0	0	0	0	0	17	0	0	0	0	0	0	0	0	0	0	0	0	0	0	0	0	0	0	0	0	0	0	0	0	0	0
Comamonadaceae bacterium A1	0	0	0	0	0	0	0	0	0	0	0	0	0	0	0	0	13	0	0	13	0	0	0	0	0	0	0	0	0	0	0	0	0	0	0	0	0	0	0	0	0	0	0
Comamonadaceae bacterium B1	0	0	0	0	0	0	0	0	0	0	0	0	0	0	15	0	0	0	0	0	0	0	0	0	0	0	0	0	0	0	0	0	0	0	0	0	0	0	0	0	0	0	0
Comamonas testosteroni	25	0	12	0	0	0	0	0	0	0	0	0	34	0	107	0	207	27	0	42	0	0	0	0	0	0	0	0	0	0	0	0	0	0	0	0	0	0	0	0	0	0	0
Coriobacteriaceae bacterium 68-1-3	0	0	0	0	0	0	0	0	0	0	0	0	0	0	0	0	19	0	0	0	0	0	0	0	0	0	0	0	0	0	0	0	0	0	0	0	0	0	0	0	0	0	0
Corynebacterium casei	0	0	0	0	0	0	0	0	0	0	0	0	11	0	0	0	0	0	0	0	0	0	0	0	0	0	0	0	0	0	0	0	0	0	0	0	0	0	0	0	0	0	0
Corynebacterium kroppenstedtii	892	42	260	19	152	0	0	83	0	13	251	0	354	12	80	21	601	84	42	307	20	0	0	26	0	0	19	0	0	17	0	16	0	0	0	0	0	0	0	0	0	13	0
Corynebacterium lactis	0	0	0	0	0	0	0	0	0	0	0	0	0	0	0	0	11	0	0	0	0	0	0	0	0	0	0	0	0	0	0	0	0	0	0	0	0	0	0	0	0	0	0
Corynebacterium mustelae	0	0	0	0	0	0	0	0	0	0	0	0	0	0	0	0	16	0	0	0	0	0	0	0	0	0	0	0	0	0	0	0	0	0	0	0	0	0	0	0	0	0	0
Corynebacterium singulare	18	0	30	0	0	0	0	0	0	0	0	0	39	0	23	0	37	0	0	22	0	0	0	0	0	0	0	0	0	0	0	0	0	0	0	0	0	0	0	0	0	0	0
Cupriavidus gilardii	0	0	0	0	0	0	0	0	0	0	0	0	0	0	0	0	42	0	0	0	0	0	0	0	0	0	0	0	0	0	0	0	0	0	0	0	0	0	0	0	0	0	0
Cupriavidus metallidurans	0	0	0	0	0	0	0	0	0	0	0	0	0	0	22	0	0	0	0	0	0	0	0	0	0	0	0	0	0	0	0	0	0	0	0	0	0	0	0	0	0	0	0
Cupriavidus pinatubonensis	0	0	0	0	0	0	0	0	0	0	0	0	31	0	0	0	0	0	0	0	0	0	0	0	0	0	0	0	0	0	0	0	0	0	0	0	0	0	0	0	0	0	0
Dechloromonas aromatica	0	0	0	0	0	0	0	0	0	0	0	0	0	0	15	0	10	12	0	16	0	0	0	0	0	0	0	0	0	0	0	0	0	0	0	0	0	0	0	0	0	0	0
Delftia acidovorans	0	0	0	0	0	0	0	0	0	0	0	0	0	0	43	0	36	0	0	0	0	0	0	0	0	0	0	0	0	0	0	0	0	0	0	0	0	0	0	0	0	0	0
Delftia sp. Cs1-4	0	0	0	0	0	0	0	0	0	0	0	0	0	0	36	0	0	0	0	0	0	0	0	0	0	0	0	0	0	0	0	0	0	0	0	0	0	0	0	0	0	0	0
Desulfovibrio fairfieldensis	0	0	0	0	0	0	0	0	0	0	0	0	0	0	17	0	0	0	0	0	0	0	0	0	0	0	0	0	0	0	0	0	0	0	0	0	0	0	0	0	0	0	0
Desulfovibrio vulgaris	0	0	0	0	0	0	0	0	0	0	0	0	0	0	11	0	0	0	0	0	0	0	0	0	0	0	0	0	0	0	0	0	0	0	0	0	0	0	0	0	0	0	0
Emticicia oligotrophica	0	0	0	0	0	0	0	0	0	0	0	0	0	0	0	0	10	0	0	0	0	0	0	0	0	0	0	0	0	0	0	0	0	0	0	0	0	0	0	0	0	0	0
Enterobacter cloacae complex sp. 35734	50	0	0	0	0	0	0	0	0	0	0	0	0	0	0	0	0	0	0	0	0	0	0	0	0	0	0	0	0	0	0	0	0	0	0	0	0	0	0	0	0	0	0
Escherichia coli	0	0	0	0	0	0	0	0	0	0	0	0	98	0	56	0	183	0	0	0	0	0	0	0	0	0	0	0	0	0	0	0	0	0	0	0	0	0	0	0	0	0	0
Fermentimonas caenicola	0	0	0	0	0	0	0	0	0	0	0	0	0	0	15	0	0	0	0	0	0	0	0	0	0	0	0	0	0	0	0	0	0	0	0	0	0	0	0	0	0	0	0
Filifactor alocis	0	0	0	0	0	0	0	0	0	0	0	0	0	0	12	0	0	0	0	0	0	0	0	0	0	0	0	0	0	0	0	0	0	0	0	0	0	0	0	0	0	0	0
Finegoldia magna	0	0	0	0	0	0	0	0	0	0	25	0	0	0	0	0	0	0	0	0	0	0	0	0	0	0	0	0	0	0	0	0	0	0	0	0	0	0	0	0	0	0	0
Flavobacteriaceae bacterium 3519-10	0	0	0	0	0	0	0	0	0	0	0	0	0	0	16	0	0	0	0	0	0	0	0	0	0	0	0	0	0	0	0	0	0	0	0	0	0	0	0	0	0	0	0
Flavobacterium branchiophilum	0	0	0	0	0	0	0	0	0	0	0	0	0	0	11	0	10	0	0	0	0	0	0	0	0	0	0	0	0	0	0	0	0	0	0	0	0	0	0	0	0	0	0
Flavobacterium columnare	0	0	0	0	0	0	0	0	0	0	0	0	0	0	15	0	11	0	0	0	0	0	0	0	0	0	0	0	0	0	0	0	0	0	0	0	0	0	0	0	0	0	0
Flavobacterium johnsoniae	0	0	0	0	0	0	0	0	0	0	0	0	0	0	17	0	31	0	0	10	0	0	0	0	0	0	0	0	0	0	0	0	0	0	0	0	0	0	0	0	0	0	0
Flavobacterium psychrophilum	0	0	0	0	0	0	0	0	0	0	0	0	17	0	23	0	24	0	0	0	0	0	0	0	0	0	0	0	0	0	0	0	0	0	0	0	0	0	0	0	0	0	0
Flavonifractor plautii	21	0	0	0	0	0	0	0	0	0	0	0	0	0	0	0	0	0	0	0	0	0	0	0	0	0	0	0	0	0	0	0	0	0	0	0	0	0	0	0	0	0	0
Fusobacterium hwasookii	0	0	0	0	0	0	0	0	0	0	38	0	0	0	0	0	0	0	0	0	0	0	0	0	0	0	0	0	0	0	0	0	0	0	0	0	0	0	0	0	0	0	0
Fusobacterium nucleatum	17	0	48	0	0	0	0	0	0	11	352	0	0	0	18	0	0	0	0	0	0	0	0	0	0	0	0	0	0	0	0	0	0	0	0	0	0	0	0	0	0	0	0
Haemophilus influenzae	0	0	14	0	0	0	0	0	0	0	21	0	0	0	16	0	0	0	0	0	0	0	0	0	0	0	0	0	0	0	0	0	0	0	0	0	0	0	0	0	0	0	0
Haemophilus parainfluenzae	14	0	160	0	0	0	0	0	0	0	98	0	10	0	22	0	0	21	0	0	0	0	0	12	0	0	0	0	0	0	0	0	0	0	0	0	0	0	0	0	0	0	0
Hymenobacter sp. APR13	0	0	0	0	0	0	0	0	0	0	0	0	0	0	0	0	11	0	0	0	0	0	0	0	0	0	0	0	0	0	0	0	0	0	0	0	0	0	0	0	0	0	0
Hyphomicrobium denitrificans	0	0	0	0	0	0	0	0	0	0	0	0	17	0	0	0	0	0	0	0	0	0	0	0	0	0	0	0	0	0	0	0	0	0	0	0	0	0	0	0	0	0	0
Ilumatobacter coccineus	0	0	0	0	0	0	0	0	0	0	0	0	10	0	0	0	0	0	0	0	0	0	0	0	0	0	0	0	0	0	0	0	0	0	0	0	0	0	0	0	0	0	0
Intestinimonas butyriciproducens	19	0	0	0	0	0	0	0	0	0	0	0	0	0	0	0	0	0	0	0	0	0	0	0	0	0	0	0	0	0	0	0	0	0	0	0	0	0	0	0	0	0	0
Janthinobacterium agaricidamnosum	11	0	11	0	0	0	0	0	0	0	16	0	53	0	23	0	37	31	13	36	0	0	0	0	0	0	0	0	0	0	0	0	0	0	0	0	0	0	0	0	0	0	0
Janthinobacterium sp. Marseille	0	0	0	0	0	0	0	0	0	0	0	0	16	0	0	0	0	0	0	0	0	0	0	0	0	0	0	0	0	0	0	0	0	0	0	0	0	0	0	0	0	0	0
Kingella kingae	0	0	0	0	0	0	0	0	0	0	35	0	0	0	0	0	0	0	0	0	0	0	0	0	0	0	0	0	0	0	0	0	0	0	0	0	0	0	0	0	0	0	0
Lactobacillus acidophilus	0	0	0	0	0	0	0	0	0	0	0	0	53	0	0	0	30	0	0	0	0	0	0	0	0	0	0	0	0	0	0	0	0	0	0	0	0	0	0	0	0	0	0
Lactobacillus gasseri	0	0	0	0	0	0	0	0	0	0	0	0	13	0	0	0	0	0	0	0	0	0	0	0	0	0	0	0	0	0	0	0	0	0	0	0	0	0	0	0	0	0	0
Lactobacillus johnsonii	0	0	0	0	0	0	0	0	0	0	0	0	11	0	0	0	0	0	0	0	0	0	0	0	0	0	0	0	0	0	0	0	0	0	0	0	0	0	0	0	0	0	0
Lactobacillus kefiranofaciens	0	0	0	0	0	0	0	0	0	0	0	0	27	0	0	0	19	0	0	0	0	0	0	0	0	0	0	0	0	0	0	0	0	0	0	0	0	0	0	0	0	0	0
Lactobacillus mucosae	14	0	0	0	0	0	0	0	0	0	0	0	0	0	0	0	16	0	0	0	0	0	0	0	0	0	0	0	0	0	0	0	0	0	0	0	0	0	0	0	0	0	0
Lactococcus lactis	0	0	0	0	0	0	0	0	0	0	13	0	0	0	0	0	10	0	0	14	0	0	0	0	0	0	0	0	0	0	0	0	0	0	0	0	0	0	0	0	0	0	0
Lawsonella clevelandensis	0	0	12	0	0	0	0	0	0	0	0	0	0	0	0	0	0	0	0	0	0	0	0	0	0	0	0	0	0	0	0	0	0	0	0	0	0	0	0	0	0	0	0
Leishmania major	0	0	0	0	0	0	0	0	0	0	0	0	0	0	10	0	18	0	0	0	0	0	0	0	0	0	0	0	0	0	0	0	0	0	0	0	0	0	0	0	0	0	0
Leptotrichia buccalis	0	0	32	0	0	0	0	0	0	0	16	0	0	0	0	0	0	0	0	0	0	0	0	0	0	0	0	0	0	0	0	0	0	0	0	0	0	0	0	0	0	0	0
Leptotrichia sp. oral taxon 212	0	0	11	0	0	0	0	0	0	0	235	0	0	0	0	0	0	0	0	0	0	0	0	0	0	0	0	0	0	0	0	0	0	0	0	0	0	0	0	0	0	0	0
Limnohabitans sp. 103DPR2	0	0	0	0	0	0	0	0	0	0	0	0	0	0	17	0	32	0	0	0	0	0	0	0	0	0	0	0	0	0	0	0	0	0	0	0	0	0	0	0	0	0	0
Limnohabitans sp. 63ED37-2	0	0	0	0	0	0	0	0	0	0	0	0	12	0	22	0	17	0	0	11	0	0	0	0	0	0	0	0	0	0	0	0	0	0	0	0	0	0	0	0	0	0	0
Massilia sp. NR 4-1	0	0	0	0	0	0	0	0	0	0	0	0	25	0	0	0	40	14	0	12	0	0	0	0	0	0	0	0	0	0	0	0	0	0	0	0	0	0	0	0	0	0	0
Massilia sp. WG5	0	0	0	0	0	0	0	0	0	0	0	0	52	0	17	0	27	11	0	13	0	0	0	0	0	0	0	0	0	0	0	0	0	0	0	0	0	0	0	0	0	0	0
Meiothermus silvanus	0	0	0	0	0	0	0	0	0	0	0	0	0	0	0	0	11	0	0	0	0	0	0	0	0	0	0	0	0	0	0	0	0	0	0	0	0	0	0	0	0	0	0
Methanobacterium sp. MB1	0	0	0	0	0	0	0	0	0	0	0	0	21	0	0	0	0	0	0	0	0	0	0	0	0	0	0	0	0	0	0	0	0	0	0	0	0	0	0	0	0	0	0
Methylobacterium aquaticum	0	0	0	0	0	0	0	0	0	0	0	0	0	0	15	0	15	10	0	12	0	0	0	0	0	0	0	0	0	0	0	0	0	0	0	0	0	0	0	0	0	0	0
Methylobacterium extorquens	22	0	0	0	0	0	0	0	0	0	24	0	13	0	29	169	48	32	0	43	0	0	0	0	0	0	0	0	0	0	0	0	0	0	0	0	0	0	0	0	0	0	0
Methylobacterium oryzae	0	0	0	0	0	0	0	0	0	0	0	0	0	0	0	12	12	19	0	0	0	0	0	0	0	0	0	0	0	0	0	0	0	0	0	0	0	0	0	0	0	0	0
Methylobacterium populi	0	0	0	0	0	0	0	0	0	0	13	0	23	0	0	0	17	65	0	21	0	0	0	0	0	0	0	0	0	0	0	0	0	0	0	0	0	0	0	0	0	0	0
Moraxella catarrhalis	0	0	0	0	0	0	0	0	0	0	0	0	0	0	294	0	0	0	0	0	0	0	0	0	0	0	0	0	0	0	0	0	0	0	0	0	0	0	0	0	0	0	0
Moraxella osloensis	16	0	0	0	0	0	0	0	0	0	27	0	21	0	85	0	119	0	11	43	0	0	0	0	0	0	0	0	0	0	0	0	0	0	0	0	0	0	0	0	0	0	0
Moraxella ovis	0	0	0	0	0	0	0	0	0	0	0	0	0	0	327	0	0	0	0	0	0	0	0	0	0	0	0	0	0	0	0	0	0	0	0	0	0	0	0	0	0	0	0
Myceliophthora thermophila	0	0	0	0	0	0	0	0	0	0	0	0	0	0	0	0	27	0	0	0	0	0	0	0	0	0	0	0	0	0	0	0	0	0	0	0	0	0	0	0	0	0	0
Neisseria elongata	45	0	79	0	0	0	0	0	0	11	1643	0	0	0	32	0	0	0	0	0	0	0	0	98	0	0	0	0	0	0	0	0	0	0	0	0	0	0	0	0	0	0	0
Neisseria gonorrhoeae	0	0	33	0	0	0	0	0	0	0	568	0	0	0	15	0	0	0	0	0	0	0	0	26	0	0	0	0	0	0	0	0	0	0	0	0	0	0	0	0	0	0	0
Neisseria lactamica	0	0	42	0	0	0	0	0	0	0	697	0	0	0	22	0	0	0	0	0	0	0	0	36	0	0	0	0	0	0	0	0	0	0	0	0	0	0	0	0	0	0	0
Neisseria meningitidis	16	0	199	0	0	0	0	0	0	16	3029	0	0	0	104	0	22	0	0	0	0	0	0	119	0	0	0	0	0	0	0	0	0	0	0	0	0	0	0	0	0	0	0
Neisseria weaveri	0	0	15	0	0	0	0	0	0	0	126	0	0	0	24	0	0	0	0	0	0	0	0	0	0	0	0	0	0	0	0	0	0	0	0	0	0	0	0	0	0	0	0
Niastella koreensis	0	0	0	0	0	0	0	0	0	0	0	0	0	0	0	0	15	0	0	0	0	0	0	0	0	0	0	0	0	0	0	0	0	0	0	0	0	0	0	0	0	0	0
Nitrosomonas sp. AL212	0	0	16	0	0	0	0	0	0	0	0	0	0	0	0	0	0	0	0	0	0	0	0	0	0	0	0	0	0	0	0	0	0	0	0	0	0	0	0	0	0	0	0
Nitrosomonas sp. Is79A3	0	0	20	0	0	0	0	0	0	0	0	0	0	0	0	0	0	0	0	0	0	0	0	0	0	0	0	0	0	0	0	0	0	0	0	0	0	0	0	0	0	0	0
Nitrosomonas ureae	0	0	14	0	0	0	0	0	0	0	0	0	0	0	0	0	0	0	0	0	0	0	0	0	0	0	0	0	0	0	0	0	0	0	0	0	0	0	0	0	0	0	0
Novosphingobium aromaticivorans	0	0	0	0	0	0	0	0	0	0	14	0	0	0	0	0	0	0	0	0	0	0	0	0	0	0	0	0	0	0	0	0	0	0	0	0	0	0	0	0	0	0	0
Oblitimonas alkaliphila	0	0	0	0	0	0	0	0	0	0	0	0	0	0	0	0	19	0	0	0	0	0	0	0	0	0	0	0	0	0	0	0	0	0	0	0	0	0	0	0	0	0	0
Odoribacter splanchnicus	20	0	0	0	0	0	0	0	0	0	0	0	0	0	0	0	14	0	0	13	0	0	0	0	0	0	0	0	0	0	0	0	0	0	0	0	0	0	0	0	0	0	0
Oleispira antarctica	0	0	0	0	0	0	0	0	0	0	0	0	0	0	0	0	11	0	0	0	0	0	0	0	0	0	0	0	0	0	0	0	0	0	0	0	0	0	0	0	0	0	0
Olsenella sp. oral taxon 807	0	0	12	0	0	0	0	0	0	0	0	0	0	0	0	0	0	0	0	0	0	0	0	0	0	0	0	0	0	0	0	0	0	0	0	0	0	0	0	0	0	0	0
Opitutaceae bacterium TAV5	0	0	0	0	0	0	0	0	0	0	0	0	0	0	0	0	13	0	0	0	0	0	0	0	0	0	0	0	0	0	0	0	0	0	0	0	0	0	0	0	0	0	0
Opitutus terrae	0	0	0	0	0	0	0	0	0	0	0	0	0	0	0	0	17	0	0	0	0	0	0	0	0	0	0	0	0	0	0	0	0	0	0	0	0	0	0	0	0	0	0
Oscillatoria nigro-viridis	14	0	0	0	0	0	0	28	0	0	0	0	0	0	0	0	0	0	0	0	0	0	0	0	0	0	0	0	0	0	0	0	0	0	0	0	0	0	0	0	0	0	0
Ottowia sp. oral taxon 894	0	0	17	0	0	0	0	0	0	0	18	0	0	0	36	0	0	0	0	0	0	0	0	0	0	0	0	0	0	0	0	0	0	0	0	0	0	0	0	0	0	0	0
Paenibacillus mucilaginosus	0	0	0	0	0	0	0	0	0	0	0	0	0	0	0	0	12	0	0	0	0	0	0	0	0	0	0	0	0	0	0	0	0	0	0	0	0	0	0	0	0	0	0
Paludibacter propionicigenes	0	0	0	0	0	0	0	0	0	0	0	0	0	0	0	0	20	0	0	0	0	0	0	0	0	0	0	0	0	0	0	0	0	0	0	0	0	0	0	0	0	0	0
Pandoraea pnomenusa	0	0	0	0	0	0	0	0	0	0	0	0	0	0	0	0	19	0	0	0	0	0	0	0	0	0	0	0	0	0	0	0	0	0	0	0	0	0	0	0	0	0	0
Pantoea sp. PSNIH2	0	0	0	0	0	0	28	0	0	0	0	0	0	0	0	0	0	0	0	0	0	0	0	0	0	0	0	0	0	0	0	0	0	0	0	0	0	0	0	0	0	0	0
Parabacteroides distasonis	39	0	0	0	0	0	0	0	0	0	0	0	0	0	29	0	20	0	0	0	0	0	0	0	0	0	0	0	0	0	0	0	0	0	0	0	0	0	0	0	0	0	0
Parascardovia denticolens	0	0	25	0	0	0	0	0	0	0	0	0	0	0	0	0	0	0	0	0	0	0	0	0	0	0	0	0	0	0	0	0	0	0	0	0	0	0	0	0	0	0	0
Pasteurella multocida	0	0	0	0	0	0	0	0	0	0	0	0	0	0	66	0	0	0	0	0	0	0	0	0	0	0	0	0	0	0	0	0	0	0	0	0	0	0	0	0	0	0	0
Paucibacter sp. KCTC 42545	0	0	0	0	0	0	0	0	0	0	0	0	0	0	22	0	14	0	0	0	0	0	0	0	0	0	0	0	0	0	0	0	0	0	0	0	0	0	0	0	0	0	0
Pectobacterium carotovorum	0	0	0	0	0	0	0	0	0	0	0	0	0	0	17	0	0	0	0	0	0	0	0	0	0	0	0	0	0	0	0	0	0	0	0	0	0	0	0	0	0	0	0
Pelobacter propionicus	0	0	0	0	0	0	0	0	0	0	0	0	0	0	0	0	10	0	0	0	0	0	0	0	0	0	0	0	0	0	0	0	0	0	0	0	0	0	0	0	0	0	0
Polaromonas naphthalenivorans	24	0	0	0	0	0	0	0	0	0	21	0	15	0	47	0	58	19	0	22	0	0	0	0	0	0	0	0	0	0	0	0	0	0	0	0	0	0	0	0	0	0	0
Polaromonas sp. JS666	0	0	0	0	0	0	0	0	0	0	0	0	15	0	23	0	28	0	0	13	0	0	0	0	0	0	0	0	0	0	0	0	0	0	0	0	0	0	0	0	0	0	0
Porphyromonas asaccharolytica	0	0	0	0	0	0	0	0	0	0	0	0	0	0	20	0	0	0	0	0	0	0	0	0	0	0	0	0	0	0	0	0	0	0	0	0	0	0	0	0	0	0	0
Porphyromonas gingivalis	0	0	0	0	0	0	0	0	0	184	0	0	0	0	9173	0	0	0	0	0	0	0	0	0	0	0	0	0	0	0	0	0	0	0	0	0	0	0	0	0	0	0	0
Prevotella dentalis	0	0	0	0	0	0	0	0	0	44	0	0	0	0	29	0	20	0	0	0	0	0	0	0	0	0	0	0	0	0	0	0	0	0	0	0	0	0	0	0	0	0	0
Prevotella denticola	19	0	10	0	0	0	0	0	0	0	0	0	0	0	34	0	24	0	0	0	0	0	0	0	0	0	0	0	0	0	0	0	0	0	0	0	0	0	0	0	0	0	0
Prevotella enoeca	0	0	0	0	0	0	0	0	0	0	0	0	0	0	15	0	0	0	0	0	0	0	0	0	0	0	0	0	0	0	0	0	0	0	0	0	0	0	0	0	0	0	0
Prevotella fusca	17	0	12	0	0	0	0	0	0	0	0	0	0	0	0	0	0	0	0	0	0	0	0	0	0	0	0	0	0	0	0	0	0	0	0	0	0	0	0	0	0	0	0
Prevotella intermedia	19	0	0	0	0	0	0	0	0	15	0	0	0	0	19	0	0	0	0	0	0	0	0	0	0	0	0	0	0	0	0	0	0	0	0	0	0	0	0	0	0	0	0
Prevotella melaninogenica	23	0	261	0	0	0	0	0	0	0	0	0	0	0	15	0	30	0	0	17	0	0	0	0	0	0	0	0	0	0	0	0	0	0	0	0	0	0	0	0	0	0	0
Prevotella ruminicola	21	0	0	0	0	0	0	0	0	0	0	0	0	0	0	0	0	0	0	10	0	0	0	0	0	0	0	0	0	0	0	0	0	0	0	0	0	0	0	0	0	0	0
Prochlorococcus marinus	0	0	0	0	0	0	0	0	0	0	0	0	0	0	0	0	29	0	0	0	0	0	0	0	0	0	0	0	0	0	0	0	0	0	0	0	0	0	0	0	0	0	0
Pseudomonas alcaligenes	0	0	0	0	0	0	0	0	0	0	0	0	10	0	10	0	0	0	0	0	0	0	0	0	0	0	0	0	0	0	0	0	0	0	0	0	0	0	0	0	0	0	0
Pseudomonas alkylphenolia	0	0	0	0	0	0	0	0	0	0	0	0	0	0	0	0	10	0	0	0	0	0	0	0	0	0	0	0	0	0	0	0	0	0	0	0	0	0	0	0	0	0	0
Pseudomonas antarctica	70	13	12	0	0	0	0	0	0	0	182	0	115	0	110	0	384	45	27	83	0	0	0	0	0	0	0	0	0	0	0	0	0	0	33	0	0	0	0	0	0	0	0
Pseudomonas azotoformans	0	0	24	0	0	0	0	0	0	0	24	0	0	0	24	0	40	0	0	0	0	0	0	0	0	0	0	0	0	0	0	0	0	0	0	0	0	0	0	0	0	0	0
Pseudomonas chlororaphis	0	0	0	0	0	0	0	0	0	0	0	0	20	0	23	0	30	0	0	0	0	0	0	0	0	0	0	0	0	0	0	0	0	0	0	0	0	0	0	0	0	0	0
Pseudomonas citronellolis	0	0	0	0	0	0	0	0	0	0	0	0	0	0	0	0	19	0	0	0	0	0	0	0	0	0	0	0	0	0	0	0	0	0	0	0	0	0	0	0	0	0	0
Pseudomonas fragi	0	0	0	0	0	0	0	0	0	0	16	0	0	0	35	0	28	0	0	0	0	0	0	0	0	0	0	0	0	0	0	0	0	0	0	0	0	0	0	0	0	0	0
Pseudomonas koreensis	0	0	0	0	0	0	0	0	0	0	18	0	0	0	0	0	0	0	0	0	0	0	0	0	0	0	0	0	0	0	0	0	0	0	0	0	0	0	0	0	0	0	0
Pseudomonas mendocina	19	0	0	0	0	0	0	0	0	0	0	0	38	0	23	0	0	0	0	12	0	0	0	0	0	0	0	0	0	0	0	0	0	0	0	0	0	0	0	0	0	0	0
Pseudomonas poae	0	0	0	0	0	0	0	0	0	0	0	0	19	0	0	0	15	0	0	14	0	0	0	0	0	0	0	0	0	0	0	0	0	0	0	0	0	0	0	0	0	0	0
Pseudomonas protegens	0	0	0	0	0	0	0	0	0	0	0	0	0	0	0	0	18	0	0	0	0	0	0	0	0	0	0	0	0	0	0	0	0	0	0	0	0	0	0	0	0	0	0
Pseudomonas pseudoalcaligenes	59	0	0	0	0	0	0	0	0	0	0	0	89	0	57	0	0	0	0	26	0	0	0	0	0	0	0	0	0	0	0	0	0	0	0	0	0	0	0	0	0	0	0
Pseudomonas sp. L10.10	0	0	0	0	0	0	0	0	0	0	0	0	0	0	0	0	24	0	0	0	0	0	0	0	0	0	0	0	0	0	0	0	0	0	0	0	0	0	0	0	0	0	0
Pseudomonas sp. StFLB209	0	0	0	0	0	0	0	0	0	0	0	0	0	0	0	0	11	0	0	0	0	0	0	0	0	0	0	0	0	0	0	0	0	0	0	0	0	0	0	0	0	0	0
Pseudomonas sp. TKP	0	0	0	0	0	0	0	0	0	0	39	0	39	0	21	0	70	0	0	31	0	0	0	0	0	0	0	0	0	0	0	0	0	0	0	0	0	0	0	0	0	0	0
Pseudomonas syringae	0	0	0	0	0	0	0	0	0	0	0	0	0	0	0	0	11	0	0	0	0	0	0	0	0	0	0	0	0	0	0	0	0	0	0	0	0	0	0	0	0	0	0
Pseudomonas trivialis	0	0	0	0	0	0	0	0	0	0	16	0	12	0	11	0	35	11	0	11	0	0	0	0	0	0	0	0	0	0	0	0	0	0	0	0	0	0	0	0	0	0	0
Pseudopedobacter saltans	0	0	0	0	0	0	0	0	0	0	0	0	0	0	11	0	23	0	0	0	0	0	0	0	0	0	0	0	0	0	0	0	0	0	0	0	0	0	0	0	0	0	0
Pseudoxanthomonas suwonensis	0	0	0	0	0	0	0	0	0	0	0	0	0	0	14	0	0	0	0	0	0	0	0	0	0	0	0	0	0	0	0	0	0	0	0	0	0	0	0	0	0	0	0
Psychrobacter alimentarius	0	0	0	0	0	0	0	0	0	0	0	0	0	0	47	0	0	0	0	0	0	0	0	0	0	0	0	0	0	0	0	0	0	0	0	0	0	0	0	0	0	0	0
Psychrobacter arcticus	0	0	0	0	0	0	0	0	0	0	0	0	0	0	34	0	17	0	0	0	0	0	0	0	0	0	0	0	0	0	0	0	0	0	0	0	0	0	0	0	0	0	0
Psychrobacter cryohalolentis	0	0	0	0	0	0	0	0	0	0	0	0	0	0	31	0	0	0	0	0	0	0	0	0	0	0	0	0	0	0	0	0	0	0	0	0	0	0	0	0	0	0	0
Psychrobacter sp. PRwf-1	0	0	0	0	0	0	0	0	0	0	0	0	0	0	41	0	0	0	0	0	0	0	0	0	0	0	0	0	0	0	0	0	0	0	0	0	0	0	0	0	0	0	0
Psychrobacter urativorans	0	0	0	0	0	0	0	0	0	0	0	0	0	0	19	0	18	0	0	0	0	0	0	0	0	0	0	0	0	0	0	0	0	0	0	0	0	0	0	0	0	0	0
Ralstonia pickettii	0	0	0	0	0	0	0	0	0	0	0	0	0	0	33	0	13	0	0	0	0	0	0	0	0	0	0	0	0	0	0	0	0	0	0	0	0	0	0	0	0	0	0
Ramlibacter tataouinensis	0	0	12	0	0	0	0	0	0	0	14	0	20	0	47	0	20	17	0	22	0	0	0	0	0	0	0	0	0	0	0	0	0	0	0	0	0	0	0	0	0	0	0
Rhodobacter sphaeroides	0	0	0	0	0	0	0	0	0	0	0	0	10	0	0	0	0	0	0	0	0	0	0	0	0	0	0	0	0	0	0	0	0	0	0	0	0	0	0	0	0	0	0
Rhodococcus sp. PBTS2	0	0	14	0	0	0	0	0	0	0	0	0	0	0	0	14	0	0	0	0	0	0	0	0	0	0	0	0	0	0	0	0	0	0	0	0	0	0	0	0	0	0	0
Rhodoferax ferrireducens	0	0	0	0	0	0	0	0	0	0	0	0	0	0	15	0	13	0	0	17	0	0	0	0	0	0	0	0	0	0	0	0	0	0	0	0	0	0	0	0	0	0	0
Rhodomicrobium vannielii	0	0	0	0	0	0	0	0	0	0	0	0	0	0	0	0	10	0	0	0	0	0	0	0	0	0	0	0	0	0	0	0	0	0	0	0	0	0	0	0	0	0	0
Riemerella anatipestifer	0	0	0	0	0	0	0	0	0	0	0	0	0	0	47	0	29	0	0	0	0	0	0	0	0	0	0	0	0	0	0	0	0	0	0	0	0	0	0	0	0	0	0
Roseateles depolymerans	0	0	0	0	0	0	0	0	0	0	0	0	0	0	16	0	12	0	0	0	0	0	0	0	0	0	0	0	0	0	0	0	0	0	0	0	0	0	0	0	0	0	0
Roseburia hominis	65	0	0	0	0	0	0	0	0	0	0	0	0	0	0	0	39	0	0	35	0	0	0	0	0	0	0	0	0	0	0	0	0	0	0	0	0	0	0	0	0	0	0
Roseibacterium elongatum	0	0	0	0	0	0	0	0	0	0	0	0	0	0	0	0	12	0	0	0	0	0	0	0	0	0	0	0	0	0	0	0	0	0	0	0	0	0	0	0	0	0	0
Rubrivivax gelatinosus	0	0	0	0	0	0	0	0	0	0	0	0	0	0	21	0	0	0	0	17	0	0	0	0	0	0	0	0	0	0	0	0	0	0	0	0	0	0	0	0	0	0	0
Ruminococcus bicirculans	0	0	0	0	0	0	0	0	0	0	0	0	0	0	17	0	0	0	0	0	0	0	0	0	0	0	0	0	0	0	0	0	0	0	0	0	0	0	0	0	0	0	0
Scardovia inopinata	0	0	0	0	0	0	0	0	0	0	0	0	0	0	0	0	35	0	0	0	0	0	0	0	0	0	0	0	0	0	0	0	0	0	0	0	0	0	0	0	0	0	0
Shewanella frigidimarina	0	0	0	0	0	0	0	0	0	0	0	0	0	0	0	0	16	0	0	0	0	0	0	0	0	0	0	0	0	0	0	0	0	0	0	0	0	0	0	0	0	0	0
Singulisphaera acidiphila	0	0	0	0	0	0	0	0	0	0	0	0	0	0	0	0	10	0	0	0	0	0	0	0	0	0	0	0	0	0	0	0	0	0	0	0	0	0	0	0	0	0	0
Snodgrassella alvi	0	0	0	0	0	0	0	0	0	0	10	0	0	0	0	0	0	0	0	0	0	0	0	0	0	0	0	0	0	0	0	0	0	0	0	0	0	0	0	0	0	0	0
Sphaerobacter thermophilus	0	0	0	0	0	0	0	0	0	0	0	0	0	0	0	0	20	0	0	0	0	0	0	0	0	0	0	0	0	0	0	0	0	0	0	0	0	0	0	0	0	0	0
Sphingobacterium sp. ML3W	0	0	0	0	0	0	0	0	0	0	0	0	15	0	12	0	20	0	0	0	0	0	0	0	0	0	0	0	0	0	0	0	0	0	0	0	0	0	0	0	0	0	0
Sphingobium baderi	0	0	0	0	0	0	0	0	0	0	0	0	0	0	14	0	0	0	0	0	0	0	0	0	0	0	0	0	0	0	0	0	0	0	0	0	0	0	0	0	0	0	0
Sphingobium japonicum	0	0	0	0	0	0	0	0	0	0	0	0	0	0	0	0	40	0	0	0	0	0	0	0	0	0	0	0	0	0	0	0	0	0	0	0	0	0	0	0	0	0	0
Sphingomonas hengshuiensis	0	0	0	0	0	0	0	0	0	0	0	0	0	0	12	10	18	0	0	0	0	0	0	0	0	0	0	0	0	0	0	0	0	0	0	0	0	0	0	0	0	0	0
Sphingomonas sanxanigenens	23	0	21	0	0	0	0	0	0	0	0	0	0	0	0	0	30	0	0	0	0	0	0	0	0	0	0	0	0	0	0	0	0	0	0	0	0	0	0	0	0	0	0
Sphingomonas sp. MM-1	0	0	0	0	0	0	0	0	0	0	0	0	0	0	0	0	50	0	0	0	0	0	0	0	0	0	0	0	0	0	0	0	0	0	0	0	0	0	0	0	0	0	0
Sphingomonas sp. NIC1	22	0	29	0	0	0	0	0	0	0	16	0	22	0	0	14	54	49	0	0	0	0	0	0	0	0	0	0	0	0	0	0	0	0	0	0	0	0	0	0	0	0	0
Sphingomonas taxi	16	0	0	0	0	0	0	0	0	0	0	0	0	0	0	0	41	28	0	13	0	0	0	0	0	0	0	0	0	0	0	0	0	0	0	0	0	0	0	0	0	0	0
Sphingomonas wittichii	0	0	0	0	0	0	0	0	0	0	0	0	0	0	0	0	20	0	0	0	0	0	0	0	0	0	0	0	0	0	0	0	0	0	0	0	0	0	0	0	0	0	0
Sphingopyxis alaskensis	0	0	0	0	0	0	0	0	0	0	0	0	0	0	0	0	17	0	0	0	0	0	0	0	0	0	0	0	0	0	0	0	0	0	0	0	0	0	0	0	0	0	0
Sphingopyxis macrogoltabida	0	0	23	0	0	0	0	0	0	0	0	0	0	0	38	0	30	0	0	0	0	0	0	0	0	0	0	0	0	0	0	0	0	0	0	0	0	0	0	0	0	0	0
Sphingopyxis sp. 113P3	0	0	0	0	0	0	0	0	0	0	0	0	19	0	0	0	13	0	0	0	0	0	0	0	0	0	0	0	0	0	0	0	0	0	0	0	0	0	0	0	0	0	0
Sphingopyxis terrae	0	0	0	0	0	0	0	0	0	0	0	0	34	0	0	0	10	0	0	0	0	0	0	0	0	0	0	0	0	0	0	0	0	0	0	0	0	0	0	0	0	0	0
Staphylococcus aureus	0	0	0	0	0	0	0	0	0	0	0	0	0	80	0	0	0	0	0	0	0	0	0	0	0	0	0	0	0	0	0	0	0	0	0	0	0	0	0	0	0	0	0
Staphylococcus capitis	18	0	0	0	0	0	0	0	0	0	0	0	11	0	0	0	17	32	0	214	0	0	0	0	0	0	0	0	0	0	0	0	0	0	0	0	0	0	0	0	0	0	0
Staphylococcus epidermidis	237	19	77	0	0	0	0	22	0	0	88	0	74	0	109	0	237	92	0	138	0	0	0	0	0	0	0	0	0	24	0	0	0	0	0	0	0	0	0	0	0	0	0
Staphylococcus haemolyticus	21	0	0	0	0	0	0	0	0	0	0	0	0	0	0	0	18	0	0	0	0	0	0	0	0	0	0	0	0	0	0	0	0	0	0	0	0	0	0	0	0	0	0
Staphylococcus saprophyticus	0	0	0	0	0	0	0	0	0	0	0	0	55	0	0	0	0	0	0	0	0	0	0	0	0	0	0	0	0	0	0	0	0	0	0	0	0	0	0	0	0	0	0
Staphylococcus warneri	11	0	0	0	0	0	0	0	0	0	0	0	0	0	0	0	13	0	0	0	0	0	0	0	0	0	0	0	0	0	0	0	0	0	0	0	0	0	0	0	0	0	0
Staphylococcus xylosus	0	0	0	0	0	0	0	0	0	0	0	0	0	0	0	0	11	0	0	0	0	0	0	0	0	0	0	0	0	0	0	0	0	0	0	0	0	0	0	0	0	0	0
Streptococcus agalactiae	0	0	0	0	0	0	0	0	0	0	14	0	0	0	0	0	0	0	0	0	0	0	0	0	0	0	0	0	0	0	0	0	0	0	0	0	0	0	0	0	0	0	0
Streptococcus anginosus	0	0	0	0	0	0	0	0	0	12	35	0	0	0	0	0	19	0	0	0	0	0	0	0	0	0	0	0	0	0	0	0	0	0	0	0	0	0	0	0	0	0	0
Streptococcus constellatus	0	0	0	0	0	0	0	0	0	0	45	0	0	0	0	0	0	0	0	0	0	0	0	0	0	0	0	0	0	0	0	0	0	0	0	0	0	0	0	0	0	0	0
Streptococcus equi	0	0	0	0	0	0	0	0	0	0	14	0	0	0	0	0	0	0	0	0	0	0	0	0	0	0	0	0	0	0	0	0	0	0	0	0	0	0	0	0	0	0	0
Streptococcus gordonii	23	0	85	0	0	0	0	0	0	34	11853	0	35	0	0	0	0	0	0	34	0	0	0	32	0	0	0	0	0	0	13	0	0	0	0	0	0	0	0	0	0	0	0
Streptococcus intermedius	0	0	0	0	0	0	0	0	0	0	356	0	0	0	0	0	0	0	0	0	0	0	0	0	0	0	0	0	0	0	0	0	0	0	0	0	0	0	0	0	0	0	0
Streptococcus mitis	135	16	173	0	0	0	0	20	0	113	368	0	59	0	92	0	201	22	0	93	0	0	0	89	0	0	0	0	0	0	0	17	0	0	0	0	16	0	0	0	0	0	0
Streptococcus mutans	0	0	0	0	0	0	0	0	0	0	44	0	0	0	0	0	0	0	0	0	0	0	0	0	0	0	0	0	0	0	0	0	0	0	0	0	0	0	0	0	0	0	0
Streptococcus oligofermentans	38	0	13	0	0	0	0	0	0	14	729	0	109	0	0	0	0	0	0	0	0	0	0	12	0	0	0	0	0	0	0	0	0	0	0	0	0	0	0	0	0	0	0
Streptococcus oralis	25	0	56	0	0	0	0	0	0	23	218	0	13	0	19	0	18	0	0	16	0	0	0	57	0	0	0	0	0	0	0	0	0	0	0	0	0	0	0	0	0	0	0
Streptococcus parasanguinis	12	0	36	0	0	0	0	0	0	33	68	0	0	0	0	0	0	0	0	0	0	0	0	0	0	0	0	0	0	0	11	0	0	0	0	0	0	0	0	0	0	0	0
Streptococcus pneumoniae	47	0	63	0	0	0	0	0	0	30	166	0	23	0	21	0	37	0	0	32	0	0	0	35	0	0	0	0	0	0	0	0	0	0	0	0	0	0	0	0	0	0	0
Streptococcus pseudopneumoniae	15	0	13	0	0	0	0	0	0	13	67	0	0	0	21	0	47	0	0	15	0	0	0	16	0	0	0	0	0	0	0	0	0	0	0	0	0	0	0	0	0	0	0
Streptococcus pyogenes	27	0	0	0	0	0	0	0	0	0	0	0	0	0	0	0	0	0	0	0	0	0	0	0	0	0	0	0	0	0	0	0	0	0	0	0	0	0	0	0	0	0	0
Streptococcus salivarius	36	0	75	0	0	0	0	0	0	22	266	0	17	0	65	0	12	24	0	12	0	0	0	0	0	0	0	0	0	0	0	0	0	0	0	0	0	0	0	0	0	0	0
Streptococcus sanguinis	41	0	144	0	0	0	0	0	0	96	15384	0	33	0	63	0	42	0	0	94	0	0	0	147	0	0	0	0	0	0	0	0	0	0	0	0	0	0	0	0	0	0	0
Streptococcus sp. A12	16	0	158	0	0	0	0	0	0	0	25	0	0	0	0	0	0	0	0	0	0	0	0	0	0	0	0	0	0	0	0	0	0	0	0	0	0	0	0	0	0	0	0
Streptococcus sp. I-G2	0	0	34	0	0	0	0	0	0	0	44	0	0	0	0	0	0	0	0	0	0	0	0	0	0	0	0	0	0	0	0	0	0	0	0	0	0	0	0	0	0	0	0
Streptococcus sp. I-P16	0	0	30	0	0	0	0	0	0	0	38	0	0	0	0	0	0	0	0	0	0	0	0	0	0	0	0	0	0	0	0	0	0	0	0	0	0	0	0	0	0	0	0
Streptococcus sp. VT 162	39	0	50	0	0	0	0	0	0	32	276	0	11	0	41	0	23	0	0	20	0	0	0	76	0	0	0	0	0	0	0	0	0	0	0	0	0	0	0	0	0	0	0
Streptococcus sp. oral taxon 431	33	0	29	0	0	0	0	0	0	11	124	0	0	0	11	0	51	0	0	0	0	0	0	10	0	0	0	0	0	0	0	0	0	0	0	0	0	0	0	0	0	0	0
Streptococcus suis	0	0	0	0	0	0	0	0	0	0	20	0	0	0	0	0	14	0	0	12	0	0	0	0	0	0	0	0	0	0	0	0	0	0	0	0	0	0	0	0	0	0	0
Streptococcus thermophilus	18	0	0	0	0	0	0	0	0	0	132	0	0	0	39	0	21	0	0	11	0	0	0	0	0	0	0	0	0	0	0	0	0	0	0	0	0	0	0	0	0	0	0
Symbiobacterium thermophilum	11	0	0	0	0	0	0	0	0	0	0	0	0	0	0	0	0	0	0	0	0	0	0	0	0	0	0	0	0	0	0	0	0	0	0	0	0	0	0	0	0	0	0
Tannerella forsythia	0	0	0	0	0	0	0	0	0	34	0	0	0	0	356	0	0	0	0	0	0	0	0	0	0	0	0	0	0	0	0	0	0	0	0	0	0	0	0	0	0	0	0
Theileria orientalis	32	0	0	0	0	0	0	0	0	0	0	0	0	0	11	0	0	0	0	0	0	0	0	0	0	0	0	0	0	0	0	0	0	0	0	0	0	0	0	0	0	0	0
Thermobacillus composti	0	0	0	0	0	0	0	0	0	0	0	0	0	0	0	0	10	0	0	0	0	0	0	0	0	0	0	0	0	0	0	0	0	0	0	0	0	0	0	0	0	0	0
Thioalkalimicrobium aerophilum	0	0	0	0	0	0	0	0	0	0	0	0	0	0	0	0	10	0	0	0	0	0	0	0	0	0	0	0	0	0	0	0	0	0	0	0	0	0	0	0	0	0	0
Thiomonas intermedia	0	0	0	0	0	0	0	0	0	0	0	0	0	0	21	0	0	0	0	0	0	0	0	0	0	0	0	0	0	0	0	0	0	0	0	0	0	0	0	0	0	0	0
Tistrella mobilis	0	0	0	0	0	0	0	0	0	0	0	0	0	0	0	0	11	0	0	0	0	0	0	0	0	0	0	0	0	0	0	0	0	0	0	0	0	0	0	0	0	0	0
Treponema denticola	0	0	0	0	0	0	0	0	0	13	0	0	0	0	0	0	0	0	0	0	0	0	0	0	0	0	0	0	0	0	0	0	0	0	0	0	0	0	0	0	0	0	0
Veillonella parvula	18	0	49	0	0	0	0	0	0	0	27441	0	0	0	0	0	19	0	0	10	0	0	0	10	0	0	0	0	0	0	0	0	0	0	0	0	0	0	0	0	0	0	0
Verminephrobacter eiseniae	0	0	0	0	0	0	0	0	0	0	0	0	11	0	38	0	18	10	0	13	0	0	0	0	0	0	0	0	0	0	0	0	0	0	0	0	0	0	0	0	0	0	0
Weeksella virosa	0	0	0	0	0	0	0	0	0	0	0	0	0	0	14	0	0	0	0	0	0	0	0	0	0	0	0	0	0	0	0	0	0	0	0	0	0	0	0	0	0	0	0
Xenorhabdus nematophila	0	0	0	0	0	0	0	0	0	0	0	0	0	0	0	0	11	0	0	0	0	0	0	0	0	0	0	0	0	0	0	0	0	0	0	0	0	0	0	0	0	0	0
[Eubacterium] eligens	26	0	0	0	0	0	0	0	0	0	0	0	0	0	0	0	30	0	0	0	0	0	0	0	0	0	0	0	0	0	0	0	0	0	0	0	0	0	0	0	0	0	0
[Eubacterium] rectale	472	0	38	0	0	0	0	0	0	0	0	0	52	0	20	0	196	23	19	159	0	0	0	0	0	0	0	0	0	0	0	0	0	0	0	0	0	0	0	0	0	0	0
[Eubacterium] sulci	0	0	0	0	0	0	0	0	0	0	26	0	0	0	0	0	0	0	0	0	0	0	0	0	0	0	0	0	0	0	0	0	0	0	0	0	0	0	0	0	0	0	0
[Haemophilus] parasuis	0	0	0	0	0	0	0	0	0	0	0	0	0	0	10	0	0	0	0	0	0	0	0	0	0	0	0	0	0	0	0	0	0	0	0	0	0	0	0	0	0	0	0
beta proteobacterium CB	0	0	0	0	0	0	0	0	0	0	0	0	25	0	11	0	34	0	0	0	0	0	0	0	0	0	0	0	0	0	0	0	0	0	0	0	0	0	0	0	0	0	0

## Sheet: Supplementary Table 2
Query ID	Subject ID	Percent identity	Length of hit	Mismatches	Gap Open	Query Start	Query End	Subject Start	Subject End	P Value	Bit Score
12C-Human_immunodeficiency_virus_1-M02251:99:000000000-APALE:1:1108:21750:10687	Lentiviral vector pLenti6-VSV-Puro, complete sequence	97.92	48	1	0	1	48	99	52	5e-12	82.4
12C-Human_immunodeficiency_virus_1-M02251:99:000000000-APALE:1:1108:21750:10687	Lentiviral vector pLenti6-VSV-Blast, complete sequence	97.92	48	1	0	1	48	99	52	5e-12	82.4
12C-Human_immunodeficiency_virus_1-M02251:99:000000000-APALE:1:1108:21750:10687	Lentiviral vector pLenti6-V5-Puro, complete sequence	97.92	48	1	0	1	48	99	52	5e-12	82.4
12C-Human_immunodeficiency_virus_1-M02251:99:000000000-APALE:1:1108:21750:10687	Lentiviral vector pLenti6-tdTomato-V5-Puro, complete sequence	97.92	48	1	0	1	48	99	52	5e-12	82.4
12C-Human_immunodeficiency_virus_1-M02251:99:000000000-APALE:1:1108:21750:10687	Lentiviral vector pLenti6-tdTomato-V5-Blast, complete sequence	97.92	48	1	0	1	48	99	52	5e-12	82.4
12C-Human_immunodeficiency_virus_1-M02251:99:000000000-APALE:1:1108:21750:10687	Lentiviral vector pLenti6-HA-Puro, complete sequence	97.92	48	1	0	1	48	99	52	5e-12	82.4
12C-Human_immunodeficiency_virus_1-M02251:99:000000000-APALE:1:1108:21750:10687	Lentiviral vector pLenti6-HA-Blast, complete sequence	97.92	48	1	0	1	48	99	52	5e-12	82.4
12C-Human_immunodeficiency_virus_1-M02251:99:000000000-APALE:1:1108:21750:10687	Lentiviral vector pLenti6-Flag-Puro, complete sequence	97.92	48	1	0	1	48	99	52	5e-12	82.4
12C-Human_immunodeficiency_virus_1-M02251:99:000000000-APALE:1:1108:21750:10687	Lentiviral vector pLenti6-Flag-Blast, complete sequence	97.92	48	1	0	1	48	99	52	5e-12	82.4
12C-Human_immunodeficiency_virus_1-M02251:99:000000000-APALE:1:1108:21750:10687	Lentiviral vector pLenti6-eGFP-V5-Puro, complete sequence	97.92	48	1	0	1	48	99	52	5e-12	82.4
12C-Human_immunodeficiency_virus_1-M02251:99:000000000-APALE:1:1112:9656:1492	Lentiviral vector pLenti6-VSV-Puro, complete sequence	97.92	48	1	0	1	48	99	52	2e-12	82.4
12C-Human_immunodeficiency_virus_1-M02251:99:000000000-APALE:1:1112:9656:1492	Lentiviral vector pLenti6-VSV-Blast, complete sequence	97.92	48	1	0	1	48	99	52	2e-12	82.4
12C-Human_immunodeficiency_virus_1-M02251:99:000000000-APALE:1:1112:9656:1492	Lentiviral vector pLenti6-V5-Puro, complete sequence	97.92	48	1	0	1	48	99	52	2e-12	82.4
12C-Human_immunodeficiency_virus_1-M02251:99:000000000-APALE:1:1112:9656:1492	Lentiviral vector pLenti6-tdTomato-V5-Puro, complete sequence	97.92	48	1	0	1	48	99	52	2e-12	82.4
12C-Human_immunodeficiency_virus_1-M02251:99:000000000-APALE:1:1112:9656:1492	Lentiviral vector pLenti6-tdTomato-V5-Blast, complete sequence	97.92	48	1	0	1	48	99	52	2e-12	82.4
12C-Human_immunodeficiency_virus_1-M02251:99:000000000-APALE:1:1112:9656:1492	Lentiviral vector pLenti6-HA-Puro, complete sequence	97.92	48	1	0	1	48	99	52	2e-12	82.4
12C-Human_immunodeficiency_virus_1-M02251:99:000000000-APALE:1:1112:9656:1492	Lentiviral vector pLenti6-HA-Blast, complete sequence	97.92	48	1	0	1	48	99	52	2e-12	82.4
12C-Human_immunodeficiency_virus_1-M02251:99:000000000-APALE:1:1112:9656:1492	Lentiviral vector pLenti6-Flag-Puro, complete sequence	97.92	48	1	0	1	48	99	52	2e-12	82.4
12C-Human_immunodeficiency_virus_1-M02251:99:000000000-APALE:1:1112:9656:1492	Lentiviral vector pLenti6-Flag-Blast, complete sequence	97.92	48	1	0	1	48	99	52	2e-12	82.4
12C-Human_immunodeficiency_virus_1-M02251:99:000000000-APALE:1:1112:9656:1492	Lentiviral vector pLenti6-eGFP-V5-Puro, complete sequence	97.92	48	1	0	1	48	99	52	2e-12	82.4
12C-Human_immunodeficiency_virus_1-M02251:99:000000000-APALE:1:2112:5283:5955	Lentiviral vector pLenti6-VSV-Puro, complete sequence	97.92	48	1	0	1	48	99	52	3e-12	82.4
12C-Human_immunodeficiency_virus_1-M02251:99:000000000-APALE:1:2112:5283:5955	Lentiviral vector pLenti6-VSV-Blast, complete sequence	97.92	48	1	0	1	48	99	52	3e-12	82.4
12C-Human_immunodeficiency_virus_1-M02251:99:000000000-APALE:1:2112:5283:5955	Lentiviral vector pLenti6-V5-Puro, complete sequence	97.92	48	1	0	1	48	99	52	3e-12	82.4
12C-Human_immunodeficiency_virus_1-M02251:99:000000000-APALE:1:2112:5283:5955	Lentiviral vector pLenti6-tdTomato-V5-Puro, complete sequence	97.92	48	1	0	1	48	99	52	3e-12	82.4
12C-Human_immunodeficiency_virus_1-M02251:99:000000000-APALE:1:2112:5283:5955	Lentiviral vector pLenti6-tdTomato-V5-Blast, complete sequence	97.92	48	1	0	1	48	99	52	3e-12	82.4
12C-Human_immunodeficiency_virus_1-M02251:99:000000000-APALE:1:2112:5283:5955	Lentiviral vector pLenti6-HA-Puro, complete sequence	97.92	48	1	0	1	48	99	52	3e-12	82.4
12C-Human_immunodeficiency_virus_1-M02251:99:000000000-APALE:1:2112:5283:5955	Lentiviral vector pLenti6-HA-Blast, complete sequence	97.92	48	1	0	1	48	99	52	3e-12	82.4
12C-Human_immunodeficiency_virus_1-M02251:99:000000000-APALE:1:2112:5283:5955	Lentiviral vector pLenti6-Flag-Puro, complete sequence	97.92	48	1	0	1	48	99	52	3e-12	82.4
12C-Human_immunodeficiency_virus_1-M02251:99:000000000-APALE:1:2112:5283:5955	Lentiviral vector pLenti6-Flag-Blast, complete sequence	97.92	48	1	0	1	48	99	52	3e-12	82.4
12C-Human_immunodeficiency_virus_1-M02251:99:000000000-APALE:1:2112:5283:5955	Lentiviral vector pLenti6-eGFP-V5-Puro, complete sequence	97.92	48	1	0	1	48	99	52	3e-12	82.4
13C-Human_immunodeficiency_virus_1-M02251:99:000000000-APALE:1:1109:25647:21531	Escherichia coli plasmid pV158-a DNA, contig: V158-a_scaffold_2, complete sequence, strain: V158	96.55	58	2	0	104	161	36189	36246	2e-16	96.9
13C-Human_immunodeficiency_virus_1-M02251:99:000000000-APALE:1:1109:25647:21531	Ralstonia solanacearum genome assembly 9 genomes, chromosome : II	96.55	58	2	0	104	161	674709	674652	2e-16	96.9
13C-Human_immunodeficiency_virus_1-M02251:99:000000000-APALE:1:1109:25647:21531	Ralstonia solanacearum genome assembly 9 genomes, chromosome : II	96.55	58	2	0	104	161	919740	919683	2e-16	96.9
13C-Human_immunodeficiency_virus_1-M02251:99:000000000-APALE:1:1109:25647:21531	Ralstonia solanacearum genome assembly 9 genomes, chromosome : II	96.55	58	2	0	104	161	4862665	4862722	2e-16	96.9
13C-Human_immunodeficiency_virus_1-M02251:99:000000000-APALE:1:1109:25647:21531	Ralstonia solanacearum genome assembly 9 genomes, chromosome : II	96.55	58	2	0	104	161	5212540	5212597	2e-16	96.9
13C-Human_immunodeficiency_virus_1-M02251:99:000000000-APALE:1:1109:25647:21531	Ralstonia solanacearum genome assembly 9 genomes, chromosome : II	96.55	58	2	0	104	161	5459505	5459562	2e-16	96.9
13C-Human_immunodeficiency_virus_1-M02251:99:000000000-APALE:1:1109:25647:21531	Ralstonia solanacearum genome assembly 9 genomes, chromosome : II	96.55	58	2	0	104	161	5669117	5669060	2e-16	96.9
13C-Human_immunodeficiency_virus_1-M02251:99:000000000-APALE:1:1109:25647:21531	Ralstonia solanacearum genome assembly 9 genomes, chromosome : II	96.55	58	2	0	104	161	5673431	5673488	2e-16	96.9
13C-Human_immunodeficiency_virus_1-M02251:99:000000000-APALE:1:1109:25647:21531	Ralstonia solanacearum genome assembly 9 genomes, chromosome : II	96.49	57	2	0	104	160	51796	51740	8e-16	95.1
13C-Human_immunodeficiency_virus_1-M02251:99:000000000-APALE:1:1109:25647:21531	Ralstonia solanacearum genome assembly 9 genomes, chromosome : II	96.49	57	2	0	104	160	3482408	3482352	8e-16	95.1
13C-Human_immunodeficiency_virus_1-M02251:99:000000000-APALE:1:1114:25322:15038	Lentiviral vector pLenti6-VSV-Puro, complete sequence	97.92	48	1	0	33	80	52	99	9e-13	82.4
13C-Human_immunodeficiency_virus_1-M02251:99:000000000-APALE:1:1114:25322:15038	Lentiviral vector pLenti6-VSV-Blast, complete sequence	97.92	48	1	0	33	80	52	99	9e-13	82.4
13C-Human_immunodeficiency_virus_1-M02251:99:000000000-APALE:1:1114:25322:15038	Lentiviral vector pLenti6-V5-Puro, complete sequence	97.92	48	1	0	33	80	52	99	9e-13	82.4
13C-Human_immunodeficiency_virus_1-M02251:99:000000000-APALE:1:1114:25322:15038	Lentiviral vector pLenti6-tdTomato-V5-Puro, complete sequence	97.92	48	1	0	33	80	52	99	9e-13	82.4
13C-Human_immunodeficiency_virus_1-M02251:99:000000000-APALE:1:1114:25322:15038	Lentiviral vector pLenti6-tdTomato-V5-Blast, complete sequence	97.92	48	1	0	33	80	52	99	9e-13	82.4
13C-Human_immunodeficiency_virus_1-M02251:99:000000000-APALE:1:1114:25322:15038	Lentiviral vector pLenti6-HA-Puro, complete sequence	97.92	48	1	0	33	80	52	99	9e-13	82.4
13C-Human_immunodeficiency_virus_1-M02251:99:000000000-APALE:1:1114:25322:15038	Lentiviral vector pLenti6-HA-Blast, complete sequence	97.92	48	1	0	33	80	52	99	9e-13	82.4
13C-Human_immunodeficiency_virus_1-M02251:99:000000000-APALE:1:1114:25322:15038	Lentiviral vector pLenti6-Flag-Puro, complete sequence	97.92	48	1	0	33	80	52	99	9e-13	82.4
13C-Human_immunodeficiency_virus_1-M02251:99:000000000-APALE:1:1114:25322:15038	Lentiviral vector pLenti6-Flag-Blast, complete sequence	97.92	48	1	0	33	80	52	99	9e-13	82.4
13C-Human_immunodeficiency_virus_1-M02251:99:000000000-APALE:1:1114:25322:15038	Lentiviral vector pLenti6-eGFP-V5-Puro, complete sequence	97.92	48	1	0	33	80	52	99	9e-13	82.4
13C-Human_immunodeficiency_virus_1-M02251:99:000000000-APALE:1:1114:21155:22386	Ralstonia solanacearum genome assembly 9 genomes, chromosome : II	85.19	81	12	0	141	221	5669141	5669061	3e-15	93.3
13C-Human_immunodeficiency_virus_1-M02251:99:000000000-APALE:1:1114:21155:22386	Ralstonia solanacearum genome assembly 9 genomes, chromosome : II	85.19	81	12	0	141	221	5673407	5673487	3e-15	93.3
13C-Human_immunodeficiency_virus_1-M02251:99:000000000-APALE:1:1114:21155:22386	Ralstonia solanacearum genome assembly 9 genomes, chromosome : II	88.57	70	8	0	153	222	51808	51739	1e-14	91.5
13C-Human_immunodeficiency_virus_1-M02251:99:000000000-APALE:1:1114:21155:22386	Ralstonia solanacearum genome assembly 9 genomes, chromosome : II	85	80	12	0	142	221	674732	674653	1e-14	91.5
13C-Human_immunodeficiency_virus_1-M02251:99:000000000-APALE:1:1114:21155:22386	Ralstonia solanacearum genome assembly 9 genomes, chromosome : II	85.71	77	11	0	145	221	919760	919684	3e-14	89.7
13C-Human_immunodeficiency_virus_1-M02251:99:000000000-APALE:1:1114:21155:22386	Ralstonia solanacearum genome assembly 9 genomes, chromosome : II	88.41	69	8	0	153	221	3482420	3482352	3e-14	89.7
13C-Human_immunodeficiency_virus_1-M02251:99:000000000-APALE:1:1114:21155:22386	Ralstonia solanacearum genome assembly 9 genomes, chromosome : II	88.41	69	8	0	153	221	4862653	4862721	3e-14	89.7
13C-Human_immunodeficiency_virus_1-M02251:99:000000000-APALE:1:1114:21155:22386	Ralstonia solanacearum genome assembly 9 genomes, chromosome : II	88.41	69	8	0	153	221	5212528	5212596	3e-14	89.7
13C-Human_immunodeficiency_virus_1-M02251:99:000000000-APALE:1:1114:21155:22386	Ralstonia solanacearum genome assembly 9 genomes, chromosome : II	88.41	69	8	0	153	221	5459493	5459561	3e-14	89.7
13C-Human_immunodeficiency_virus_1-M02251:99:000000000-APALE:1:1114:21155:22386	Ralstonia solanacearum genome assembly 9 genomes, chromosome : II	89.39	66	7	0	153	218	1447130	1447195	1e-13	87.8
13C-Human_immunodeficiency_virus_1-M02251:99:000000000-APALE:1:1118:24937:16260	Lentiviral vector pLenti6-VSV-Puro, complete sequence	97.92	48	1	0	1	48	99	52	2e-12	82.4
13C-Human_immunodeficiency_virus_1-M02251:99:000000000-APALE:1:1118:24937:16260	Lentiviral vector pLenti6-VSV-Blast, complete sequence	97.92	48	1	0	1	48	99	52	2e-12	82.4
13C-Human_immunodeficiency_virus_1-M02251:99:000000000-APALE:1:1118:24937:16260	Lentiviral vector pLenti6-V5-Puro, complete sequence	97.92	48	1	0	1	48	99	52	2e-12	82.4
13C-Human_immunodeficiency_virus_1-M02251:99:000000000-APALE:1:1118:24937:16260	Lentiviral vector pLenti6-tdTomato-V5-Puro, complete sequence	97.92	48	1	0	1	48	99	52	2e-12	82.4
13C-Human_immunodeficiency_virus_1-M02251:99:000000000-APALE:1:1118:24937:16260	Lentiviral vector pLenti6-tdTomato-V5-Blast, complete sequence	97.92	48	1	0	1	48	99	52	2e-12	82.4
13C-Human_immunodeficiency_virus_1-M02251:99:000000000-APALE:1:1118:24937:16260	Lentiviral vector pLenti6-HA-Puro, complete sequence	97.92	48	1	0	1	48	99	52	2e-12	82.4
13C-Human_immunodeficiency_virus_1-M02251:99:000000000-APALE:1:1118:24937:16260	Lentiviral vector pLenti6-HA-Blast, complete sequence	97.92	48	1	0	1	48	99	52	2e-12	82.4
13C-Human_immunodeficiency_virus_1-M02251:99:000000000-APALE:1:1118:24937:16260	Lentiviral vector pLenti6-Flag-Puro, complete sequence	97.92	48	1	0	1	48	99	52	2e-12	82.4
13C-Human_immunodeficiency_virus_1-M02251:99:000000000-APALE:1:1118:24937:16260	Lentiviral vector pLenti6-Flag-Blast, complete sequence	97.92	48	1	0	1	48	99	52	2e-12	82.4
13C-Human_immunodeficiency_virus_1-M02251:99:000000000-APALE:1:1118:24937:16260	Lentiviral vector pLenti6-eGFP-V5-Puro, complete sequence	97.92	48	1	0	1	48	99	52	2e-12	82.4
13C-Human_immunodeficiency_virus_1-M02251:99:000000000-APALE:1:2110:912MS:14277	Ralstonia solanacearum genome assembly 9 genomes, chromosome : VIII	91.78	73	6	0	159	231	4143163	4143235	4e-19	105
13C-Human_immunodeficiency_virus_1-M02251:99:000000000-APALE:1:2110:912MS:14277	Ralstonia solanacearum genome assembly 9 genomes, chromosome : VIII	91.67	72	6	0	159	230	5648571	5648500	2e-18	104
13C-Human_immunodeficiency_virus_1-M02251:99:000000000-APALE:1:2110:912MS:14277	Ralstonia solanacearum genome assembly 9 genomes, chromosome : VIII	91.55	71	6	0	159	229	4466601	4466671	5e-18	102
13C-Human_immunodeficiency_virus_1-M02251:99:000000000-APALE:1:2110:912MS:14277	Ralstonia solanacearum genome assembly 9 genomes, chromosome : VIII	91.43	70	6	0	159	228	637321	637390	2e-17	100
13C-Human_immunodeficiency_virus_1-M02251:99:000000000-APALE:1:2110:912MS:14277	Ralstonia solanacearum genome assembly 9 genomes, chromosome : VIII	91.43	70	6	0	159	228	1920199	1920268	2e-17	100
13C-Human_immunodeficiency_virus_1-M02251:99:000000000-APALE:1:2110:912MS:14277	Ralstonia solanacearum genome assembly 9 genomes, chromosome : VIII	91.43	70	6	0	159	228	2954578	2954509	2e-17	100
13C-Human_immunodeficiency_virus_1-M02251:99:000000000-APALE:1:2110:912MS:14277	Ralstonia solanacearum genome assembly 9 genomes, chromosome : VIII	91.43	70	6	0	159	228	4788875	4788944	2e-17	100
13C-Human_immunodeficiency_virus_1-M02251:99:000000000-APALE:1:2110:912MS:14277	Ralstonia solanacearum genome assembly 9 genomes, chromosome : VIII	91.43	70	6	0	159	228	5541967	5542036	2e-17	100
13C-Human_immunodeficiency_virus_1-M02251:99:000000000-APALE:1:2110:912MS:14277	Ralstonia solanacearum genome assembly 9 genomes, chromosome : VIII	91.43	70	6	0	159	228	5654436	5654505	2e-17	100
13C-Human_immunodeficiency_virus_1-M02251:99:000000000-APALE:1:2110:912MS:14277	Ralstonia solanacearum genome assembly 9 genomes, chromosome : VIII	91.3	69	6	0	159	227	5580978	5580910	7e-17	98.7
13C-Human_immunodeficiency_virus_1-M02251:99:000000000-APALE:1:2112:11195:13089	Lentiviral vector pLenti6-VSV-Puro, complete sequence	97.92	48	1	0	1	48	99	52	1e-12	82.4
13C-Human_immunodeficiency_virus_1-M02251:99:000000000-APALE:1:2112:11195:13089	Lentiviral vector pLenti6-VSV-Blast, complete sequence	97.92	48	1	0	1	48	99	52	1e-12	82.4
13C-Human_immunodeficiency_virus_1-M02251:99:000000000-APALE:1:2112:11195:13089	Lentiviral vector pLenti6-V5-Puro, complete sequence	97.92	48	1	0	1	48	99	52	1e-12	82.4
13C-Human_immunodeficiency_virus_1-M02251:99:000000000-APALE:1:2112:11195:13089	Lentiviral vector pLenti6-tdTomato-V5-Puro, complete sequence	97.92	48	1	0	1	48	99	52	1e-12	82.4
13C-Human_immunodeficiency_virus_1-M02251:99:000000000-APALE:1:2112:11195:13089	Lentiviral vector pLenti6-tdTomato-V5-Blast, complete sequence	97.92	48	1	0	1	48	99	52	1e-12	82.4
13C-Human_immunodeficiency_virus_1-M02251:99:000000000-APALE:1:2112:11195:13089	Lentiviral vector pLenti6-HA-Puro, complete sequence	97.92	48	1	0	1	48	99	52	1e-12	82.4
13C-Human_immunodeficiency_virus_1-M02251:99:000000000-APALE:1:2112:11195:13089	Lentiviral vector pLenti6-HA-Blast, complete sequence	97.92	48	1	0	1	48	99	52	1e-12	82.4
13C-Human_immunodeficiency_virus_1-M02251:99:000000000-APALE:1:2112:11195:13089	Lentiviral vector pLenti6-Flag-Puro, complete sequence	97.92	48	1	0	1	48	99	52	1e-12	82.4
13C-Human_immunodeficiency_virus_1-M02251:99:000000000-APALE:1:2112:11195:13089	Lentiviral vector pLenti6-Flag-Blast, complete sequence	97.92	48	1	0	1	48	99	52	1e-12	82.4
13C-Human_immunodeficiency_virus_1-M02251:99:000000000-APALE:1:2112:11195:13089	Lentiviral vector pLenti6-eGFP-V5-Puro, complete sequence	97.92	48	1	0	1	48	99	52	1e-12	82.4
13C-Human_immunodeficiency_virus_1-M02251:99:000000000-APALE:1:2114:17335:25MS3	Escherichia coli plasmid pV158-a DNA, contig: V158-a_scaffold_2, complete sequence, strain: V158	96.77	62	2	0	149	210	36190	36251	2e-18	104
13C-Human_immunodeficiency_virus_1-M02251:99:000000000-APALE:1:2114:17335:25MS3	Ralstonia solanacearum genome assembly 9 genomes, chromosome : II	96.77	62	2	0	149	210	674708	674647	2e-18	104
13C-Human_immunodeficiency_virus_1-M02251:99:000000000-APALE:1:2114:17335:25MS3	Ralstonia solanacearum genome assembly 9 genomes, chromosome : II	96.77	62	2	0	149	210	5212541	5212602	2e-18	104
13C-Human_immunodeficiency_virus_1-M02251:99:000000000-APALE:1:2114:17335:25MS3	Ralstonia solanacearum genome assembly 9 genomes, chromosome : II	96.77	62	2	0	149	210	5459506	5459567	2e-18	104
13C-Human_immunodeficiency_virus_1-M02251:99:000000000-APALE:1:2114:17335:25MS3	Ralstonia solanacearum genome assembly 9 genomes, chromosome : II	96.77	62	2	0	149	210	5673432	5673493	2e-18	104
13C-Human_immunodeficiency_virus_1-M02251:99:000000000-APALE:1:2114:17335:25MS3	Ralstonia solanacearum genome assembly 9 genomes, chromosome : II	95.45	66	2	1	149	213	919739	919674	5e-18	102
13C-Human_immunodeficiency_virus_1-M02251:99:000000000-APALE:1:2114:17335:25MS3	Ralstonia solanacearum genome assembly 9 genomes, chromosome : II	98.28	58	1	0	149	206	4862666	4862723	2e-17	100
13C-Human_immunodeficiency_virus_1-M02251:99:000000000-APALE:1:2114:17335:25MS3	Ralstonia solanacearum genome assembly 9 genomes, chromosome : II	98.28	58	1	0	149	206	5669116	5669059	2e-17	100
13C-Human_immunodeficiency_virus_1-M02251:99:000000000-APALE:1:2114:17335:25MS3	Ralstonia solanacearum genome assembly 9 genomes, chromosome : II	98.21	56	1	0	149	204	51795	51740	2e-16	96.9
13C-Human_immunodeficiency_virus_1-M02251:99:000000000-APALE:1:2114:17335:25MS3	Ralstonia solanacearum genome assembly 9 genomes, chromosome : II	98.21	56	1	0	149	204	3482407	3482352	2e-16	96.9
13C-Human_immunodeficiency_virus_1-M02251:99:000000000-APALE:1:2118:13168:22170	Lentiviral vector pLenti6-VSV-Puro, complete sequence	97.92	48	1	0	69	116	52	99	2e-12	82.4
13C-Human_immunodeficiency_virus_1-M02251:99:000000000-APALE:1:2118:13168:22170	Lentiviral vector pLenti6-VSV-Blast, complete sequence	97.92	48	1	0	69	116	52	99	2e-12	82.4
13C-Human_immunodeficiency_virus_1-M02251:99:000000000-APALE:1:2118:13168:22170	Lentiviral vector pLenti6-V5-Puro, complete sequence	97.92	48	1	0	69	116	52	99	2e-12	82.4
13C-Human_immunodeficiency_virus_1-M02251:99:000000000-APALE:1:2118:13168:22170	Lentiviral vector pLenti6-tdTomato-V5-Puro, complete sequence	97.92	48	1	0	69	116	52	99	2e-12	82.4
13C-Human_immunodeficiency_virus_1-M02251:99:000000000-APALE:1:2118:13168:22170	Lentiviral vector pLenti6-tdTomato-V5-Blast, complete sequence	97.92	48	1	0	69	116	52	99	2e-12	82.4
13C-Human_immunodeficiency_virus_1-M02251:99:000000000-APALE:1:2118:13168:22170	Lentiviral vector pLenti6-HA-Puro, complete sequence	97.92	48	1	0	69	116	52	99	2e-12	82.4
13C-Human_immunodeficiency_virus_1-M02251:99:000000000-APALE:1:2118:13168:22170	Lentiviral vector pLenti6-HA-Blast, complete sequence	97.92	48	1	0	69	116	52	99	2e-12	82.4
13C-Human_immunodeficiency_virus_1-M02251:99:000000000-APALE:1:2118:13168:22170	Lentiviral vector pLenti6-Flag-Puro, complete sequence	97.92	48	1	0	69	116	52	99	2e-12	82.4
13C-Human_immunodeficiency_virus_1-M02251:99:000000000-APALE:1:2118:13168:22170	Lentiviral vector pLenti6-Flag-Blast, complete sequence	97.92	48	1	0	69	116	52	99	2e-12	82.4
13C-Human_immunodeficiency_virus_1-M02251:99:000000000-APALE:1:2118:13168:22170	Lentiviral vector pLenti6-eGFP-V5-Puro, complete sequence	97.92	48	1	0	69	116	52	99	2e-12	82.4
1MS-Human_herpesvirus_7-M02251:99:000000000-APALE:1:1107:3342:8825	Cyprinus carpio genome assembly common carp genome ,scaffold 000007266	90.7	86	7	1	3	88	5224	5308	2e-22	116
1MS-Human_herpesvirus_7-M02251:99:000000000-APALE:1:1107:3342:8825	Ralstonia solanacearum genome assembly 9 genomes, chromosome : IX	82.8	93	16	0	61	153	5552086	5551994	2e-16	96.9
1MS-Human_herpesvirus_7-M02251:99:000000000-APALE:1:1107:3342:8825	Ralstonia solanacearum genome assembly 9 genomes, chromosome : IX	82.95	88	15	0	66	153	4188791	4188704	1e-14	91.5
1MS-Human_herpesvirus_7-M02251:99:000000000-APALE:1:1107:3342:8825	Ralstonia solanacearum genome assembly 9 genomes, chromosome : IX	83.53	85	14	0	69	153	4227018	4227102	1e-14	91.5
1MS-Human_herpesvirus_7-M02251:99:000000000-APALE:1:1107:3342:8825	Ralstonia solanacearum genome assembly 9 genomes, chromosome : IX	81.82	99	16	2	68	165	5522692	5522595	1e-14	91.5
1MS-Human_herpesvirus_7-M02251:99:000000000-APALE:1:1107:3342:8825	Ralstonia solanacearum genome assembly 9 genomes, chromosome : IX	82.76	87	15	0	68	154	5425800	5425886	3e-14	89.7
1MS-Human_herpesvirus_7-M02251:99:000000000-APALE:1:1107:3342:8825	Ralstonia solanacearum genome assembly 9 genomes, chromosome : IX	80.41	97	19	0	57	153	5545908	5545812	3e-14	89.7
1MS-Human_herpesvirus_7-M02251:99:000000000-APALE:1:1107:3342:8825	Ralstonia solanacearum genome assembly 9 genomes, chromosome : IX	81.82	88	16	0	66	153	3415071	3414984	1e-13	87.8
1MS-Human_herpesvirus_7-M02251:99:000000000-APALE:1:1107:3342:8825	Ralstonia solanacearum genome assembly 9 genomes, chromosome : IX	82.56	86	15	0	68	153	5427307	5427392	1e-13	87.8
1MS-Human_herpesvirus_7-M02251:99:000000000-APALE:1:1107:3342:8825	Ralstonia solanacearum genome assembly 9 genomes, chromosome : IX	82.56	86	15	0	68	153	5523696	5523781	1e-13	87.8
1MS-Human_immunodeficiency_virus_1-M02251:99:000000000-APALE:1:2104:21753:22584	Lentiviral vector pLenti6-VSV-Puro, complete sequence	97.92	48	1	0	1	48	99	52	2e-12	82.4
1MS-Human_immunodeficiency_virus_1-M02251:99:000000000-APALE:1:2104:21753:22584	Lentiviral vector pLenti6-VSV-Blast, complete sequence	97.92	48	1	0	1	48	99	52	2e-12	82.4
1MS-Human_immunodeficiency_virus_1-M02251:99:000000000-APALE:1:2104:21753:22584	Lentiviral vector pLenti6-V5-Puro, complete sequence	97.92	48	1	0	1	48	99	52	2e-12	82.4
1MS-Human_immunodeficiency_virus_1-M02251:99:000000000-APALE:1:2104:21753:22584	Lentiviral vector pLenti6-tdTomato-V5-Puro, complete sequence	97.92	48	1	0	1	48	99	52	2e-12	82.4
1MS-Human_immunodeficiency_virus_1-M02251:99:000000000-APALE:1:2104:21753:22584	Lentiviral vector pLenti6-tdTomato-V5-Blast, complete sequence	97.92	48	1	0	1	48	99	52	2e-12	82.4
1MS-Human_immunodeficiency_virus_1-M02251:99:000000000-APALE:1:2104:21753:22584	Lentiviral vector pLenti6-HA-Puro, complete sequence	97.92	48	1	0	1	48	99	52	2e-12	82.4
1MS-Human_immunodeficiency_virus_1-M02251:99:000000000-APALE:1:2104:21753:22584	Lentiviral vector pLenti6-HA-Blast, complete sequence	97.92	48	1	0	1	48	99	52	2e-12	82.4
1MS-Human_immunodeficiency_virus_1-M02251:99:000000000-APALE:1:2104:21753:22584	Lentiviral vector pLenti6-Flag-Puro, complete sequence	97.92	48	1	0	1	48	99	52	2e-12	82.4
1MS-Human_immunodeficiency_virus_1-M02251:99:000000000-APALE:1:2104:21753:22584	Lentiviral vector pLenti6-Flag-Blast, complete sequence	97.92	48	1	0	1	48	99	52	2e-12	82.4
1MS-Human_immunodeficiency_virus_1-M02251:99:000000000-APALE:1:2104:21753:22584	Lentiviral vector pLenti6-eGFP-V5-Puro, complete sequence	97.92	48	1	0	1	48	99	52	2e-12	82.4
1MS-Human_immunodeficiency_virus_1-M02251:99:000000000-APALE:1:2118:8137:19088	Ralstonia solanacearum genome assembly 9 genomes, chromosome : IV	88.51	87	8	2	51	136	5344414	5344499	4e-19	105
1MS-Human_immunodeficiency_virus_1-M02251:99:000000000-APALE:1:2118:8137:19088	Ralstonia solanacearum genome assembly 9 genomes, chromosome : IV	96.72	61	2	0	75	135	4757437	4757377	5e-18	102
1MS-Human_immunodeficiency_virus_1-M02251:99:000000000-APALE:1:2118:8137:19088	Ralstonia solanacearum genome assembly 9 genomes, chromosome : IV	96.67	60	2	0	75	134	433041	432982	2e-17	100
1MS-Human_immunodeficiency_virus_1-M02251:99:000000000-APALE:1:2118:8137:19088	Ralstonia solanacearum genome assembly 9 genomes, chromosome : IV	96.67	60	2	0	75	134	976901	976960	2e-17	100
1MS-Human_immunodeficiency_virus_1-M02251:99:000000000-APALE:1:2118:8137:19088	Ralstonia solanacearum genome assembly 9 genomes, chromosome : IV	96.67	60	2	0	75	134	2325249	2325308	2e-17	100
1MS-Human_immunodeficiency_virus_1-M02251:99:000000000-APALE:1:2118:8137:19088	Ralstonia solanacearum genome assembly 9 genomes, chromosome : IV	96.67	60	2	0	75	134	2557569	2557510	2e-17	100
1MS-Human_immunodeficiency_virus_1-M02251:99:000000000-APALE:1:2118:8137:19088	Ralstonia solanacearum genome assembly 9 genomes, chromosome : IV	96.67	60	2	0	75	134	3020434	3020375	2e-17	100
1MS-Human_immunodeficiency_virus_1-M02251:99:000000000-APALE:1:2118:8137:19088	Ralstonia solanacearum genome assembly 9 genomes, chromosome : IV	96.67	60	2	0	75	134	4489340	4489399	2e-17	100
1MS-Human_immunodeficiency_virus_1-M02251:99:000000000-APALE:1:2118:8137:19088	Ralstonia solanacearum genome assembly 9 genomes, chromosome : IV	96.67	60	2	0	75	134	4923746	4923805	2e-17	100
1MS-Human_immunodeficiency_virus_1-M02251:99:000000000-APALE:1:2118:8137:19088	Ralstonia solanacearum genome assembly 9 genomes, chromosome : IV	96.67	60	2	0	75	134	4985088	4985029	2e-17	100
8MS-Human_immunodeficiency_virus_1-M02251:99:000000000-APALE:1:1113:15808:21266	Ralstonia solanacearum genome assembly 9 genomes, chromosome : I	96.72	61	2	0	93	153	5080433	5080373	5e-18	102
8MS-Human_immunodeficiency_virus_1-M02251:99:000000000-APALE:1:1113:15808:21266	Ralstonia solanacearum genome assembly 9 genomes, chromosome : I	96.72	61	2	0	93	153	5161351	5161411	5e-18	102
8MS-Human_immunodeficiency_virus_1-M02251:99:000000000-APALE:1:1113:15808:21266	Ralstonia solanacearum genome assembly 9 genomes, chromosome : I	96.72	61	2	0	93	153	5383312	5383252	5e-18	102
8MS-Human_immunodeficiency_virus_1-M02251:99:000000000-APALE:1:1113:15808:21266	Ralstonia solanacearum genome assembly 9 genomes, chromosome : I	96.72	61	2	0	93	153	5392155	5392095	5e-18	102
8MS-Human_immunodeficiency_virus_1-M02251:99:000000000-APALE:1:1113:15808:21266	Ralstonia solanacearum genome assembly 9 genomes, chromosome : I	96.72	61	2	0	93	153	5396821	5396761	5e-18	102
8MS-Human_immunodeficiency_virus_1-M02251:99:000000000-APALE:1:1113:15808:21266	Ralstonia solanacearum genome assembly 9 genomes, chromosome : I	96.72	61	2	0	93	153	5402114	5402174	5e-18	102
8MS-Human_immunodeficiency_virus_1-M02251:99:000000000-APALE:1:1113:15808:21266	Ralstonia solanacearum genome assembly 9 genomes, chromosome : I	96.72	61	2	0	93	153	5407569	5407629	5e-18	102
8MS-Human_immunodeficiency_virus_1-M02251:99:000000000-APALE:1:1113:15808:21266	Ralstonia solanacearum genome assembly 9 genomes, chromosome : I	96.72	61	2	0	93	153	5412205	5412265	5e-18	102
8MS-Human_immunodeficiency_virus_1-M02251:99:000000000-APALE:1:1113:15808:21266	Ralstonia solanacearum genome assembly 9 genomes, chromosome : I	96.67	60	2	0	93	152	105832	105891	2e-17	100
8MS-Human_immunodeficiency_virus_1-M02251:99:000000000-APALE:1:1113:15808:21266	Ralstonia solanacearum genome assembly 9 genomes, chromosome : I	96.67	60	2	0	93	152	496567	496626	2e-17	100
8MS-Human_immunodeficiency_virus_1-M02251:99:000000000-APALE:1:2107:7506:5383	Ralstonia solanacearum genome assembly 9 genomes, chromosome : I	86.84	76	5	1	140	215	496567	496637	3e-15	93.3
8MS-Human_immunodeficiency_virus_1-M02251:99:000000000-APALE:1:2107:7506:5383	Ralstonia solanacearum genome assembly 9 genomes, chromosome : I	94.92	59	3	0	140	198	3142304	3142362	3e-15	93.3
8MS-Human_immunodeficiency_virus_1-M02251:99:000000000-APALE:1:2107:7506:5383	Ralstonia solanacearum genome assembly 9 genomes, chromosome : I	86.84	76	5	1	140	215	3589462	3589392	3e-15	93.3
8MS-Human_immunodeficiency_virus_1-M02251:99:000000000-APALE:1:2107:7506:5383	Ralstonia solanacearum genome assembly 9 genomes, chromosome : I	94.92	59	3	0	140	198	5404776	5404834	3e-15	93.3
8MS-Human_immunodeficiency_virus_1-M02251:99:000000000-APALE:1:2107:7506:5383	Ralstonia solanacearum genome assembly 9 genomes, chromosome : I	94.83	58	3	0	140	197	105832	105889	1e-14	91.5
8MS-Human_immunodeficiency_virus_1-M02251:99:000000000-APALE:1:2107:7506:5383	Ralstonia solanacearum genome assembly 9 genomes, chromosome : I	94.83	58	3	0	140	197	1739805	1739862	1e-14	91.5
8MS-Human_immunodeficiency_virus_1-M02251:99:000000000-APALE:1:2107:7506:5383	Ralstonia solanacearum genome assembly 9 genomes, chromosome : I	94.83	58	3	0	140	197	2477986	2478043	1e-14	91.5
8MS-Human_immunodeficiency_virus_1-M02251:99:000000000-APALE:1:2107:7506:5383	Ralstonia solanacearum genome assembly 9 genomes, chromosome : I	94.83	58	3	0	140	197	2634536	2634593	1e-14	91.5
8MS-Human_immunodeficiency_virus_1-M02251:99:000000000-APALE:1:2107:7506:5383	Ralstonia solanacearum genome assembly 9 genomes, chromosome : I	94.83	58	3	0	140	197	3089743	3089686	1e-14	91.5
8MS-Human_immunodeficiency_virus_1-M02251:99:000000000-APALE:1:2107:7506:5383	Ralstonia solanacearum genome assembly 9 genomes, chromosome : I	94.83	58	3	0	140	197	3539605	3539662	1e-14	91.5
8MS-Human_immunodeficiency_virus_1-M02251:99:000000000-APALE:1:2112:18285:6512	Lentiviral vector pLenti6-VSV-Puro, complete sequence	97.92	48	1	0	1	48	99	52	2e-12	82.4
8MS-Human_immunodeficiency_virus_1-M02251:99:000000000-APALE:1:2112:18285:6512	Lentiviral vector pLenti6-VSV-Blast, complete sequence	97.92	48	1	0	1	48	99	52	2e-12	82.4
8MS-Human_immunodeficiency_virus_1-M02251:99:000000000-APALE:1:2112:18285:6512	Lentiviral vector pLenti6-V5-Puro, complete sequence	97.92	48	1	0	1	48	99	52	2e-12	82.4
8MS-Human_immunodeficiency_virus_1-M02251:99:000000000-APALE:1:2112:18285:6512	Lentiviral vector pLenti6-tdTomato-V5-Puro, complete sequence	97.92	48	1	0	1	48	99	52	2e-12	82.4
8MS-Human_immunodeficiency_virus_1-M02251:99:000000000-APALE:1:2112:18285:6512	Lentiviral vector pLenti6-tdTomato-V5-Blast, complete sequence	97.92	48	1	0	1	48	99	52	2e-12	82.4
8MS-Human_immunodeficiency_virus_1-M02251:99:000000000-APALE:1:2112:18285:6512	Lentiviral vector pLenti6-HA-Puro, complete sequence	97.92	48	1	0	1	48	99	52	2e-12	82.4
8MS-Human_immunodeficiency_virus_1-M02251:99:000000000-APALE:1:2112:18285:6512	Lentiviral vector pLenti6-HA-Blast, complete sequence	97.92	48	1	0	1	48	99	52	2e-12	82.4
8MS-Human_immunodeficiency_virus_1-M02251:99:000000000-APALE:1:2112:18285:6512	Lentiviral vector pLenti6-Flag-Puro, complete sequence	97.92	48	1	0	1	48	99	52	2e-12	82.4
8MS-Human_immunodeficiency_virus_1-M02251:99:000000000-APALE:1:2112:18285:6512	Lentiviral vector pLenti6-Flag-Blast, complete sequence	97.92	48	1	0	1	48	99	52	2e-12	82.4
8MS-Human_immunodeficiency_virus_1-M02251:99:000000000-APALE:1:2112:18285:6512	Lentiviral vector pLenti6-eGFP-V5-Puro, complete sequence	97.92	48	1	0	1	48	99	52	2e-12	82.4
8MS-Parvovirus_NIH-CQV-M02251:99:000000000-APALE:1:2116:25813:20524	Parvovirus NIH-CQV-Co, complete genome	98.45	129	2	0	21	149	261	133	3e-55	224
8MS-Parvovirus_NIH-CQV-M02251:99:000000000-APALE:1:2116:25813:20524	Parvo-like hybrid virus UC3, partial genome	98.45	129	2	0	21	149	409	281	3e-55	224
8MS-Parvovirus_NIH-CQV-M02251:99:000000000-APALE:1:2116:25813:20524	Parvo-like hybrid virus UC2, partial genome	98.45	129	2	0	21	149	444	316	3e-55	224
8MS-Parvovirus_NIH-CQV-M02251:99:000000000-APALE:1:2116:25813:20524	Parvo-like hybrid virus UC4, complete genome	98.45	129	2	0	21	149	444	316	3e-55	224
8MS-Parvovirus_NIH-CQV-M02251:99:000000000-APALE:1:2116:25813:20524	Parvo-like hybrid virus UC5, partial genome	98.45	129	2	0	21	149	444	316	3e-55	224
8MS-Parvovirus_NIH-CQV-M02251:99:000000000-APALE:1:2116:25813:20524	Parvo-like hybrid virus UC6, partial genome	98.45	129	2	0	21	149	409	281	3e-55	224
8MS-Parvovirus_NIH-CQV-M02251:99:000000000-APALE:1:2116:25813:20524	Parvo-like hybrid virus UC7, partial genome	98.45	129	2	0	21	149	428	300	3e-55	224
8MS-Parvovirus_NIH-CQV-M02251:99:000000000-APALE:1:2116:25813:20524	Parvo-like hybrid virus UC8, partial genome	98.45	129	2	0	21	149	429	301	3e-55	224
8MS-Parvovirus_NIH-CQV-M02251:99:000000000-APALE:1:2116:25813:20524	Parvo-like hybrid virus UC9, complete genome	98.45	129	2	0	21	149	444	316	3e-55	224
8MS-Parvovirus_NIH-CQV-M02251:99:000000000-APALE:1:2116:25813:20524	Parvo-like hybrid virus UC10, partial genome	98.45	129	2	0	21	149	405	277	3e-55	224
2MS-Human_immunodeficiency_virus_1-M02251:99:000000000-APALE:1:1110:20303:19447	Lentiviral vector pLenti6-VSV-Puro, complete sequence	97.92	48	1	0	1	48	99	52	2e-12	82.4
2MS-Human_immunodeficiency_virus_1-M02251:99:000000000-APALE:1:1110:20303:19447	Lentiviral vector pLenti6-VSV-Blast, complete sequence	97.92	48	1	0	1	48	99	52	2e-12	82.4
2MS-Human_immunodeficiency_virus_1-M02251:99:000000000-APALE:1:1110:20303:19447	Lentiviral vector pLenti6-V5-Puro, complete sequence	97.92	48	1	0	1	48	99	52	2e-12	82.4
2MS-Human_immunodeficiency_virus_1-M02251:99:000000000-APALE:1:1110:20303:19447	Lentiviral vector pLenti6-tdTomato-V5-Puro, complete sequence	97.92	48	1	0	1	48	99	52	2e-12	82.4
2MS-Human_immunodeficiency_virus_1-M02251:99:000000000-APALE:1:1110:20303:19447	Lentiviral vector pLenti6-tdTomato-V5-Blast, complete sequence	97.92	48	1	0	1	48	99	52	2e-12	82.4
2MS-Human_immunodeficiency_virus_1-M02251:99:000000000-APALE:1:1110:20303:19447	Lentiviral vector pLenti6-HA-Puro, complete sequence	97.92	48	1	0	1	48	99	52	2e-12	82.4
2MS-Human_immunodeficiency_virus_1-M02251:99:000000000-APALE:1:1110:20303:19447	Lentiviral vector pLenti6-HA-Blast, complete sequence	97.92	48	1	0	1	48	99	52	2e-12	82.4
2MS-Human_immunodeficiency_virus_1-M02251:99:000000000-APALE:1:1110:20303:19447	Lentiviral vector pLenti6-Flag-Puro, complete sequence	97.92	48	1	0	1	48	99	52	2e-12	82.4
2MS-Human_immunodeficiency_virus_1-M02251:99:000000000-APALE:1:1110:20303:19447	Lentiviral vector pLenti6-Flag-Blast, complete sequence	97.92	48	1	0	1	48	99	52	2e-12	82.4
2MS-Human_immunodeficiency_virus_1-M02251:99:000000000-APALE:1:1110:20303:19447	Lentiviral vector pLenti6-eGFP-V5-Puro, complete sequence	97.92	48	1	0	1	48	99	52	2e-12	82.4
2MS-Human_immunodeficiency_virus_1-M02251:99:000000000-APALE:1:2102:19136:22146	Lentiviral vector pLenti6-VSV-Puro, complete sequence	97.92	48	1	0	1	48	99	52	2e-12	82.4
2MS-Human_immunodeficiency_virus_1-M02251:99:000000000-APALE:1:2102:19136:22146	Lentiviral vector pLenti6-VSV-Blast, complete sequence	97.92	48	1	0	1	48	99	52	2e-12	82.4
2MS-Human_immunodeficiency_virus_1-M02251:99:000000000-APALE:1:2102:19136:22146	Lentiviral vector pLenti6-V5-Puro, complete sequence	97.92	48	1	0	1	48	99	52	2e-12	82.4
2MS-Human_immunodeficiency_virus_1-M02251:99:000000000-APALE:1:2102:19136:22146	Lentiviral vector pLenti6-tdTomato-V5-Puro, complete sequence	97.92	48	1	0	1	48	99	52	2e-12	82.4
2MS-Human_immunodeficiency_virus_1-M02251:99:000000000-APALE:1:2102:19136:22146	Lentiviral vector pLenti6-tdTomato-V5-Blast, complete sequence	97.92	48	1	0	1	48	99	52	2e-12	82.4
2MS-Human_immunodeficiency_virus_1-M02251:99:000000000-APALE:1:2102:19136:22146	Lentiviral vector pLenti6-HA-Puro, complete sequence	97.92	48	1	0	1	48	99	52	2e-12	82.4
2MS-Human_immunodeficiency_virus_1-M02251:99:000000000-APALE:1:2102:19136:22146	Lentiviral vector pLenti6-HA-Blast, complete sequence	97.92	48	1	0	1	48	99	52	2e-12	82.4
2MS-Human_immunodeficiency_virus_1-M02251:99:000000000-APALE:1:2102:19136:22146	Lentiviral vector pLenti6-Flag-Puro, complete sequence	97.92	48	1	0	1	48	99	52	2e-12	82.4
2MS-Human_immunodeficiency_virus_1-M02251:99:000000000-APALE:1:2102:19136:22146	Lentiviral vector pLenti6-Flag-Blast, complete sequence	97.92	48	1	0	1	48	99	52	2e-12	82.4
2MS-Human_immunodeficiency_virus_1-M02251:99:000000000-APALE:1:2102:19136:22146	Lentiviral vector pLenti6-eGFP-V5-Puro, complete sequence	97.92	48	1	0	1	48	99	52	2e-12	82.4
2MS-Human_immunodeficiency_virus_1-M02251:99:000000000-APALE:1:2104:15151:6949	Lentiviral vector pLenti6-VSV-Puro, complete sequence	95.83	48	2	0	48	95	52	99	1e-11	78.8
2MS-Human_immunodeficiency_virus_1-M02251:99:000000000-APALE:1:2104:15151:6949	Lentiviral vector pLenti6-VSV-Blast, complete sequence	95.83	48	2	0	48	95	52	99	1e-11	78.8
2MS-Human_immunodeficiency_virus_1-M02251:99:000000000-APALE:1:2104:15151:6949	Lentiviral vector pLenti6-V5-Puro, complete sequence	95.83	48	2	0	48	95	52	99	1e-11	78.8
2MS-Human_immunodeficiency_virus_1-M02251:99:000000000-APALE:1:2104:15151:6949	Lentiviral vector pLenti6-tdTomato-V5-Puro, complete sequence	95.83	48	2	0	48	95	52	99	1e-11	78.8
2MS-Human_immunodeficiency_virus_1-M02251:99:000000000-APALE:1:2104:15151:6949	Lentiviral vector pLenti6-tdTomato-V5-Blast, complete sequence	95.83	48	2	0	48	95	52	99	1e-11	78.8
2MS-Human_immunodeficiency_virus_1-M02251:99:000000000-APALE:1:2104:15151:6949	Lentiviral vector pLenti6-HA-Puro, complete sequence	95.83	48	2	0	48	95	52	99	1e-11	78.8
2MS-Human_immunodeficiency_virus_1-M02251:99:000000000-APALE:1:2104:15151:6949	Lentiviral vector pLenti6-HA-Blast, complete sequence	95.83	48	2	0	48	95	52	99	1e-11	78.8
2MS-Human_immunodeficiency_virus_1-M02251:99:000000000-APALE:1:2104:15151:6949	Lentiviral vector pLenti6-Flag-Puro, complete sequence	95.83	48	2	0	48	95	52	99	1e-11	78.8
2MS-Human_immunodeficiency_virus_1-M02251:99:000000000-APALE:1:2104:15151:6949	Lentiviral vector pLenti6-Flag-Blast, complete sequence	95.83	48	2	0	48	95	52	99	1e-11	78.8
2MS-Human_immunodeficiency_virus_1-M02251:99:000000000-APALE:1:2104:15151:6949	Lentiviral vector pLenti6-eGFP-V5-Puro, complete sequence	95.83	48	2	0	48	95	52	99	1e-11	78.8
2MS-Human_immunodeficiency_virus_1-M02251:99:000000000-APALE:1:2105:10453:2615	Escherichia coli plasmid pV158-a DNA, contig: V158-a_scaffold_2, complete sequence, strain: V158	95.38	65	3	0	104	168	36189	36253	2e-18	104
2MS-Human_immunodeficiency_virus_1-M02251:99:000000000-APALE:1:2105:10453:2615	Ralstonia solanacearum genome assembly 9 genomes, chromosome : II	95.38	65	3	0	104	168	674709	674645	2e-18	104
2MS-Human_immunodeficiency_virus_1-M02251:99:000000000-APALE:1:2105:10453:2615	Ralstonia solanacearum genome assembly 9 genomes, chromosome : II	95.38	65	3	0	104	168	5212540	5212604	2e-18	104
2MS-Human_immunodeficiency_virus_1-M02251:99:000000000-APALE:1:2105:10453:2615	Ralstonia solanacearum genome assembly 9 genomes, chromosome : II	95.38	65	3	0	104	168	5673431	5673495	2e-18	104
2MS-Human_immunodeficiency_virus_1-M02251:99:000000000-APALE:1:2105:10453:2615	Ralstonia solanacearum genome assembly 9 genomes, chromosome : II	96.67	60	2	0	104	163	919740	919681	2e-17	100
2MS-Human_immunodeficiency_virus_1-M02251:99:000000000-APALE:1:2105:10453:2615	Ralstonia solanacearum genome assembly 9 genomes, chromosome : II	96.67	60	2	0	104	163	5669117	5669058	2e-17	100
2MS-Human_immunodeficiency_virus_1-M02251:99:000000000-APALE:1:2105:10453:2615	Ralstonia solanacearum genome assembly 9 genomes, chromosome : II	96.61	59	2	0	104	162	4862665	4862723	7e-17	98.7
2MS-Human_immunodeficiency_virus_1-M02251:99:000000000-APALE:1:2105:10453:2615	Ralstonia solanacearum genome assembly 9 genomes, chromosome : II	96.61	59	2	0	104	162	5459505	5459563	7e-17	98.7
2MS-Human_immunodeficiency_virus_1-M02251:99:000000000-APALE:1:2105:10453:2615	Ralstonia solanacearum genome assembly 9 genomes, chromosome : II	98.21	56	1	0	104	159	5783568	5783513	2e-16	96.9
2MS-Human_immunodeficiency_virus_1-M02251:99:000000000-APALE:1:2105:10453:2615	Ralstonia solanacearum genome assembly 9 genomes, chromosome : II	96.49	57	2	0	104	160	51796	51740	8e-16	95.1
2MS-Human_immunodeficiency_virus_1-M02251:99:000000000-APALE:1:2116:19848:10695	Homo sapiens chromosome 4 clone B368A9 map 4q25, complete sequence	84.16	101	16	0	200	300	84122	84022	1e-20	111
2MS-Human_immunodeficiency_virus_1-M02251:99:000000000-APALE:1:2116:19848:10695	PREDICTED: Macaca nemestrina uncharacterized LOC105486285 (LOC105486285), transcript variant X3, ncRNA	80	100	20	0	200	299	131	230	1e-14	91.5
2MS-Human_immunodeficiency_virus_1-M02251:99:000000000-APALE:1:2116:19848:10695	PREDICTED: Macaca nemestrina uncharacterized LOC105486285 (LOC105486285), transcript variant X2, ncRNA	80	100	20	0	200	299	131	230	1e-14	91.5
2MS-Human_immunodeficiency_virus_1-M02251:99:000000000-APALE:1:2116:19848:10695	PREDICTED: Macaca nemestrina uncharacterized LOC105486285 (LOC105486285), transcript variant X1, ncRNA	80	100	20	0	200	299	131	230	1e-14	91.5
2MS-Human_immunodeficiency_virus_1-M02251:99:000000000-APALE:1:2116:19848:10695	Escherichia coli plasmid pV158-a DNA, contig: V158-a_scaffold_2, complete sequence, strain: V158	93.22	59	4	0	142	200	36189	36247	3e-14	89.7
2MS-Human_immunodeficiency_virus_1-M02251:99:000000000-APALE:1:2116:19848:10695	Ralstonia solanacearum genome assembly 9 genomes, chromosome : II	93.22	59	4	0	142	200	674709	674651	3e-14	89.7
2MS-Human_immunodeficiency_virus_1-M02251:99:000000000-APALE:1:2116:19848:10695	Ralstonia solanacearum genome assembly 9 genomes, chromosome : II	91.94	62	5	0	142	203	919740	919679	3e-14	89.7
2MS-Human_immunodeficiency_virus_1-M02251:99:000000000-APALE:1:2116:19848:10695	Ralstonia solanacearum genome assembly 9 genomes, chromosome : II	93.22	59	4	0	142	200	4862665	4862723	3e-14	89.7
2MS-Human_immunodeficiency_virus_1-M02251:99:000000000-APALE:1:2116:19848:10695	Ralstonia solanacearum genome assembly 9 genomes, chromosome : II	93.22	59	4	0	142	200	5212540	5212598	3e-14	89.7
2MS-Human_immunodeficiency_virus_1-M02251:99:000000000-APALE:1:2116:19848:10695	Ralstonia solanacearum genome assembly 9 genomes, chromosome : II	93.22	59	4	0	142	200	5459505	5459563	3e-14	89.7
2MS-Human_immunodeficiency_virus_1-M02251:99:000000000-APALE:1:2116:19MS7:22612	Escherichia coli plasmid pV158-a DNA, contig: V158-a_scaffold_2, complete sequence, strain: V158	96.88	64	2	0	142	205	36189	36252	1e-19	107
2MS-Human_immunodeficiency_virus_1-M02251:99:000000000-APALE:1:2116:19MS7:22612	Ralstonia solanacearum genome assembly 9 genomes, chromosome : II	96.88	64	2	0	142	205	674709	674646	1e-19	107
2MS-Human_immunodeficiency_virus_1-M02251:99:000000000-APALE:1:2116:19MS7:22612	Ralstonia solanacearum genome assembly 9 genomes, chromosome : II	96.88	64	2	0	142	205	5212540	5212603	1e-19	107
2MS-Human_immunodeficiency_virus_1-M02251:99:000000000-APALE:1:2116:19MS7:22612	Ralstonia solanacearum genome assembly 9 genomes, chromosome : II	96.88	64	2	0	142	205	5673431	5673494	1e-19	107
2MS-Human_immunodeficiency_virus_1-M02251:99:000000000-APALE:1:2116:19MS7:22612	Ralstonia solanacearum genome assembly 9 genomes, chromosome : II	95.45	66	3	0	142	207	919740	919675	4e-19	105
2MS-Human_immunodeficiency_virus_1-M02251:99:000000000-APALE:1:2116:19MS7:22612	Ralstonia solanacearum genome assembly 9 genomes, chromosome : II	96.67	60	2	0	142	201	5669117	5669058	2e-17	100
2MS-Human_immunodeficiency_virus_1-M02251:99:000000000-APALE:1:2116:19MS7:22612	Ralstonia solanacearum genome assembly 9 genomes, chromosome : II	96.61	59	2	0	142	200	4862665	4862723	7e-17	98.7
2MS-Human_immunodeficiency_virus_1-M02251:99:000000000-APALE:1:2116:19MS7:22612	Ralstonia solanacearum genome assembly 9 genomes, chromosome : II	96.61	59	2	0	142	200	5459505	5459563	7e-17	98.7
2MS-Human_immunodeficiency_virus_1-M02251:99:000000000-APALE:1:2116:19MS7:22612	Ralstonia solanacearum genome assembly 9 genomes, chromosome : II	96.49	57	2	0	142	198	51796	51740	8e-16	95.1
2MS-Human_immunodeficiency_virus_1-M02251:99:000000000-APALE:1:2116:19MS7:22612	Ralstonia solanacearum genome assembly 9 genomes, chromosome : II	96.49	57	2	0	142	198	3482408	3482352	8e-16	95.1
2MS-Human_immunodeficiency_virus_1-M02251:99:000000000-APALE:1:2117:10842:11420	Lentiviral vector pLenti6-VSV-Puro, complete sequence	97.92	48	1	0	73	120	52	99	2e-12	82.4
2MS-Human_immunodeficiency_virus_1-M02251:99:000000000-APALE:1:2117:10842:11420	Lentiviral vector pLenti6-VSV-Blast, complete sequence	97.92	48	1	0	73	120	52	99	2e-12	82.4
2MS-Human_immunodeficiency_virus_1-M02251:99:000000000-APALE:1:2117:10842:11420	Lentiviral vector pLenti6-V5-Puro, complete sequence	97.92	48	1	0	73	120	52	99	2e-12	82.4
2MS-Human_immunodeficiency_virus_1-M02251:99:000000000-APALE:1:2117:10842:11420	Lentiviral vector pLenti6-tdTomato-V5-Puro, complete sequence	97.92	48	1	0	73	120	52	99	2e-12	82.4
2MS-Human_immunodeficiency_virus_1-M02251:99:000000000-APALE:1:2117:10842:11420	Lentiviral vector pLenti6-tdTomato-V5-Blast, complete sequence	97.92	48	1	0	73	120	52	99	2e-12	82.4
2MS-Human_immunodeficiency_virus_1-M02251:99:000000000-APALE:1:2117:10842:11420	Lentiviral vector pLenti6-HA-Puro, complete sequence	97.92	48	1	0	73	120	52	99	2e-12	82.4
2MS-Human_immunodeficiency_virus_1-M02251:99:000000000-APALE:1:2117:10842:11420	Lentiviral vector pLenti6-HA-Blast, complete sequence	97.92	48	1	0	73	120	52	99	2e-12	82.4
2MS-Human_immunodeficiency_virus_1-M02251:99:000000000-APALE:1:2117:10842:11420	Lentiviral vector pLenti6-Flag-Puro, complete sequence	97.92	48	1	0	73	120	52	99	2e-12	82.4
2MS-Human_immunodeficiency_virus_1-M02251:99:000000000-APALE:1:2117:10842:11420	Lentiviral vector pLenti6-Flag-Blast, complete sequence	97.92	48	1	0	73	120	52	99	2e-12	82.4
2MS-Human_immunodeficiency_virus_1-M02251:99:000000000-APALE:1:2117:10842:11420	Lentiviral vector pLenti6-eGFP-V5-Puro, complete sequence	97.92	48	1	0	73	120	52	99	2e-12	82.4
3MS-Human_immunodeficiency_virus_1-M02251:99:000000000-APALE:1:1114:12515:3254	Lentiviral vector pLenti6-VSV-Puro, complete sequence	97.92	48	1	0	1	48	99	52	2e-12	82.4
3MS-Human_immunodeficiency_virus_1-M02251:99:000000000-APALE:1:1114:12515:3254	Lentiviral vector pLenti6-VSV-Blast, complete sequence	97.92	48	1	0	1	48	99	52	2e-12	82.4
3MS-Human_immunodeficiency_virus_1-M02251:99:000000000-APALE:1:1114:12515:3254	Lentiviral vector pLenti6-V5-Puro, complete sequence	97.92	48	1	0	1	48	99	52	2e-12	82.4
3MS-Human_immunodeficiency_virus_1-M02251:99:000000000-APALE:1:1114:12515:3254	Lentiviral vector pLenti6-tdTomato-V5-Puro, complete sequence	97.92	48	1	0	1	48	99	52	2e-12	82.4
3MS-Human_immunodeficiency_virus_1-M02251:99:000000000-APALE:1:1114:12515:3254	Lentiviral vector pLenti6-tdTomato-V5-Blast, complete sequence	97.92	48	1	0	1	48	99	52	2e-12	82.4
3MS-Human_immunodeficiency_virus_1-M02251:99:000000000-APALE:1:1114:12515:3254	Lentiviral vector pLenti6-HA-Puro, complete sequence	97.92	48	1	0	1	48	99	52	2e-12	82.4
3MS-Human_immunodeficiency_virus_1-M02251:99:000000000-APALE:1:1114:12515:3254	Lentiviral vector pLenti6-HA-Blast, complete sequence	97.92	48	1	0	1	48	99	52	2e-12	82.4
3MS-Human_immunodeficiency_virus_1-M02251:99:000000000-APALE:1:1114:12515:3254	Lentiviral vector pLenti6-Flag-Puro, complete sequence	97.92	48	1	0	1	48	99	52	2e-12	82.4
3MS-Human_immunodeficiency_virus_1-M02251:99:000000000-APALE:1:1114:12515:3254	Lentiviral vector pLenti6-Flag-Blast, complete sequence	97.92	48	1	0	1	48	99	52	2e-12	82.4
3MS-Human_immunodeficiency_virus_1-M02251:99:000000000-APALE:1:1114:12515:3254	Lentiviral vector pLenti6-eGFP-V5-Puro, complete sequence	97.92	48	1	0	1	48	99	52	2e-12	82.4
3MS-Human_herpesvirus_5-M02251:99:000000000-APALE:1:2101:25213:11658	Ralstonia solanacearum genome assembly 9 genomes, chromosome : IX	100	62	0	0	78	139	1161316	1161377	3e-21	113
3MS-Human_herpesvirus_5-M02251:99:000000000-APALE:1:2101:25213:11658	Ralstonia solanacearum genome assembly 9 genomes, chromosome : IX	100	61	0	0	78	138	330582	330522	1e-20	111
3MS-Human_herpesvirus_5-M02251:99:000000000-APALE:1:2101:25213:11658	Ralstonia solanacearum genome assembly 9 genomes, chromosome : IX	100	61	0	0	78	138	1685721	1685781	1e-20	111
3MS-Human_herpesvirus_5-M02251:99:000000000-APALE:1:2101:25213:11658	Ralstonia solanacearum genome assembly 9 genomes, chromosome : IX	100	61	0	0	78	138	2323558	2323498	1e-20	111
3MS-Human_herpesvirus_5-M02251:99:000000000-APALE:1:2101:25213:11658	Ralstonia solanacearum genome assembly 9 genomes, chromosome : IX	100	61	0	0	78	138	3447572	3447512	1e-20	111
3MS-Human_herpesvirus_5-M02251:99:000000000-APALE:1:2101:25213:11658	Ralstonia solanacearum genome assembly 9 genomes, chromosome : IX	100	61	0	0	78	138	4180733	4180673	1e-20	111
3MS-Human_herpesvirus_5-M02251:99:000000000-APALE:1:2101:25213:11658	Ralstonia solanacearum genome assembly 9 genomes, chromosome : IX	100	61	0	0	78	138	4444610	4444670	1e-20	111
3MS-Human_herpesvirus_5-M02251:99:000000000-APALE:1:2101:25213:11658	Ralstonia solanacearum genome assembly 9 genomes, chromosome : IX	100	61	0	0	78	138	5096891	5096951	1e-20	111
3MS-Human_herpesvirus_5-M02251:99:000000000-APALE:1:2101:25213:11658	Ralstonia solanacearum genome assembly 9 genomes, chromosome : IX	100	61	0	0	78	138	5266438	5266378	1e-20	111
3MS-Human_herpesvirus_5-M02251:99:000000000-APALE:1:2101:25213:11658	Ralstonia solanacearum genome assembly 9 genomes, chromosome : IX	100	61	0	0	78	138	5269695	5269635	1e-20	111
4MS-Pandoravirus_salinus-M02251:99:000000000-APALE:1:1105:23218:19061	Homo sapiens neuroligin 1 (NLGN1), RefSeqGene on chromosome 3	87.12	132	17	0	2	133	806288	806157	7e-36	161
4MS-Pandoravirus_salinus-M02251:99:000000000-APALE:1:1105:23218:19061	Homo sapiens 3q27 BAC RP11-477P16 (Roswell Park Cancer Institute Human BAC Library) complete sequence	87.12	132	17	0	2	133	99765	99896	7e-36	161
4MS-Pandoravirus_salinus-M02251:99:000000000-APALE:1:1105:23218:19061	Macaca fascicularis complete genome, chromosome chr2	80.45	133	26	0	1	133	113132722	113132854	5e-25	125
4MS-Pandoravirus_salinus-M02251:99:000000000-APALE:1:1105:23218:19061	Riftia pachyptila microsatellite Rpa10CA03 sequence	97.3	37	1	0	1	37	542	578	5e-06	62.6
4MS-Pandoravirus_salinus-M02251:99:000000000-APALE:1:1105:23218:19061	Homo sapiens BAC clone RP11-545D9 from 4, complete sequence	89.8	49	4	1	1	49	27849	27896	5e-06	62.6
4MS-Pandoravirus_salinus-M02251:99:000000000-APALE:1:1105:23218:19061	Homo sapiens neuroligin 1 (NLGN1), RefSeqGene on chromosome 3	85.98	107	15	0	5	111	806161	806267	5e-25	125
4MS-Pandoravirus_salinus-M02251:99:000000000-APALE:1:1105:23218:19061	Homo sapiens 3q27 BAC RP11-477P16 (Roswell Park Cancer Institute Human BAC Library) complete sequence	85.98	107	15	0	5	111	99892	99786	5e-25	125
4MS-Pandoravirus_salinus-M02251:99:000000000-APALE:1:1105:23218:19061	Macaca fascicularis complete genome, chromosome chr2	81.91	94	17	0	5	98	113132850	113132757	8e-16	95.1
4MS-Human_immunodeficiency_virus_1-M02251:99:000000000-APALE:1:1113:22763:24326	Lentiviral vector pLenti6-VSV-Puro, complete sequence	97.3	37	1	0	1	37	63	99	1e-07	62.6
4MS-Human_immunodeficiency_virus_1-M02251:99:000000000-APALE:1:1113:22763:24326	Lentiviral vector pLenti6-VSV-Blast, complete sequence	97.3	37	1	0	1	37	63	99	1e-07	62.6
4MS-Human_immunodeficiency_virus_1-M02251:99:000000000-APALE:1:1113:22763:24326	Lentiviral vector pLenti6-V5-Puro, complete sequence	97.3	37	1	0	1	37	63	99	1e-07	62.6
4MS-Human_immunodeficiency_virus_1-M02251:99:000000000-APALE:1:1113:22763:24326	Lentiviral vector pLenti6-tdTomato-V5-Puro, complete sequence	97.3	37	1	0	1	37	63	99	1e-07	62.6
4MS-Human_immunodeficiency_virus_1-M02251:99:000000000-APALE:1:1113:22763:24326	Lentiviral vector pLenti6-tdTomato-V5-Blast, complete sequence	97.3	37	1	0	1	37	63	99	1e-07	62.6
4MS-Human_immunodeficiency_virus_1-M02251:99:000000000-APALE:1:1113:22763:24326	Lentiviral vector pLenti6-HA-Puro, complete sequence	97.3	37	1	0	1	37	63	99	1e-07	62.6
4MS-Human_immunodeficiency_virus_1-M02251:99:000000000-APALE:1:1113:22763:24326	Lentiviral vector pLenti6-HA-Blast, complete sequence	97.3	37	1	0	1	37	63	99	1e-07	62.6
4MS-Human_immunodeficiency_virus_1-M02251:99:000000000-APALE:1:1113:22763:24326	Lentiviral vector pLenti6-Flag-Puro, complete sequence	97.3	37	1	0	1	37	63	99	1e-07	62.6
4MS-Human_immunodeficiency_virus_1-M02251:99:000000000-APALE:1:1113:22763:24326	Lentiviral vector pLenti6-Flag-Blast, complete sequence	97.3	37	1	0	1	37	63	99	1e-07	62.6
4MS-Human_immunodeficiency_virus_1-M02251:99:000000000-APALE:1:1113:22763:24326	Lentiviral vector pLenti6-eGFP-V5-Puro, complete sequence	97.3	37	1	0	1	37	63	99	1e-07	62.6
4MS-Human_immunodeficiency_virus_1-M02251:99:000000000-APALE:1:1115:124MS7:18455	Lentiviral vector pLenti6-VSV-Puro, complete sequence	97.92	48	1	0	1	48	99	52	1e-12	82.4
4MS-Human_immunodeficiency_virus_1-M02251:99:000000000-APALE:1:1115:124MS7:18455	Lentiviral vector pLenti6-VSV-Blast, complete sequence	97.92	48	1	0	1	48	99	52	1e-12	82.4
4MS-Human_immunodeficiency_virus_1-M02251:99:000000000-APALE:1:1115:124MS7:18455	Lentiviral vector pLenti6-V5-Puro, complete sequence	97.92	48	1	0	1	48	99	52	1e-12	82.4
4MS-Human_immunodeficiency_virus_1-M02251:99:000000000-APALE:1:1115:124MS7:18455	Lentiviral vector pLenti6-tdTomato-V5-Puro, complete sequence	97.92	48	1	0	1	48	99	52	1e-12	82.4
4MS-Human_immunodeficiency_virus_1-M02251:99:000000000-APALE:1:1115:124MS7:18455	Lentiviral vector pLenti6-tdTomato-V5-Blast, complete sequence	97.92	48	1	0	1	48	99	52	1e-12	82.4
4MS-Human_immunodeficiency_virus_1-M02251:99:000000000-APALE:1:1115:124MS7:18455	Lentiviral vector pLenti6-HA-Puro, complete sequence	97.92	48	1	0	1	48	99	52	1e-12	82.4
4MS-Human_immunodeficiency_virus_1-M02251:99:000000000-APALE:1:1115:124MS7:18455	Lentiviral vector pLenti6-HA-Blast, complete sequence	97.92	48	1	0	1	48	99	52	1e-12	82.4
4MS-Human_immunodeficiency_virus_1-M02251:99:000000000-APALE:1:1115:124MS7:18455	Lentiviral vector pLenti6-Flag-Puro, complete sequence	97.92	48	1	0	1	48	99	52	1e-12	82.4
4MS-Human_immunodeficiency_virus_1-M02251:99:000000000-APALE:1:1115:124MS7:18455	Lentiviral vector pLenti6-Flag-Blast, complete sequence	97.92	48	1	0	1	48	99	52	1e-12	82.4
4MS-Human_immunodeficiency_virus_1-M02251:99:000000000-APALE:1:1115:124MS7:18455	Lentiviral vector pLenti6-eGFP-V5-Puro, complete sequence	97.92	48	1	0	1	48	99	52	1e-12	82.4
4MS-Human_immunodeficiency_virus_1-M02251:99:000000000-APALE:1:1119:9684:14013	Lentiviral vector pLenti6-VSV-Puro, complete sequence	97.92	48	1	0	1	48	99	52	9e-13	82.4
4MS-Human_immunodeficiency_virus_1-M02251:99:000000000-APALE:1:1119:9684:14013	Lentiviral vector pLenti6-VSV-Blast, complete sequence	97.92	48	1	0	1	48	99	52	9e-13	82.4
4MS-Human_immunodeficiency_virus_1-M02251:99:000000000-APALE:1:1119:9684:14013	Lentiviral vector pLenti6-V5-Puro, complete sequence	97.92	48	1	0	1	48	99	52	9e-13	82.4
4MS-Human_immunodeficiency_virus_1-M02251:99:000000000-APALE:1:1119:9684:14013	Lentiviral vector pLenti6-tdTomato-V5-Puro, complete sequence	97.92	48	1	0	1	48	99	52	9e-13	82.4
4MS-Human_immunodeficiency_virus_1-M02251:99:000000000-APALE:1:1119:9684:14013	Lentiviral vector pLenti6-tdTomato-V5-Blast, complete sequence	97.92	48	1	0	1	48	99	52	9e-13	82.4
4MS-Human_immunodeficiency_virus_1-M02251:99:000000000-APALE:1:1119:9684:14013	Lentiviral vector pLenti6-HA-Puro, complete sequence	97.92	48	1	0	1	48	99	52	9e-13	82.4
4MS-Human_immunodeficiency_virus_1-M02251:99:000000000-APALE:1:1119:9684:14013	Lentiviral vector pLenti6-HA-Blast, complete sequence	97.92	48	1	0	1	48	99	52	9e-13	82.4
4MS-Human_immunodeficiency_virus_1-M02251:99:000000000-APALE:1:1119:9684:14013	Lentiviral vector pLenti6-Flag-Puro, complete sequence	97.92	48	1	0	1	48	99	52	9e-13	82.4
4MS-Human_immunodeficiency_virus_1-M02251:99:000000000-APALE:1:1119:9684:14013	Lentiviral vector pLenti6-Flag-Blast, complete sequence	97.92	48	1	0	1	48	99	52	9e-13	82.4
4MS-Human_immunodeficiency_virus_1-M02251:99:000000000-APALE:1:1119:9684:14013	Lentiviral vector pLenti6-eGFP-V5-Puro, complete sequence	97.92	48	1	0	1	48	99	52	9e-13	82.4
4MS-Human_herpesvirus_5-M02251:99:000000000-APALE:1:2112:1418MS:24172	Escherichia coli plasmid pV085-a DNA, contig: V085-a_scaffold_18, complete sequence, strain: V085	100	63	0	0	42	104	63	1	8e-22	114
4MS-Human_herpesvirus_5-M02251:99:000000000-APALE:1:2112:1418MS:24172	Escherichia coli plasmid pV130-a DNA, contig: V130-a_scaffold_108, complete sequence, strain: V130	100	63	0	0	42	104	1987	2049	8e-22	114
4MS-Human_herpesvirus_5-M02251:99:000000000-APALE:1:2112:1418MS:24172	Ralstonia solanacearum genome assembly 9 genomes, chromosome : VII	100	63	0	0	42	104	1582406	1582468	8e-22	114
4MS-Human_herpesvirus_5-M02251:99:000000000-APALE:1:2112:1418MS:24172	Ralstonia solanacearum genome assembly 9 genomes, chromosome : VII	100	63	0	0	42	104	2069631	2069693	8e-22	114
4MS-Human_herpesvirus_5-M02251:99:000000000-APALE:1:2112:1418MS:24172	Ralstonia solanacearum genome assembly 9 genomes, chromosome : VII	100	63	0	0	42	104	3773298	3773236	8e-22	114
4MS-Human_herpesvirus_5-M02251:99:000000000-APALE:1:2112:1418MS:24172	Ralstonia solanacearum genome assembly 9 genomes, chromosome : VII	100	63	0	0	42	104	5107254	5107192	8e-22	114
4MS-Human_herpesvirus_5-M02251:99:000000000-APALE:1:2112:1418MS:24172	Ralstonia solanacearum genome assembly 9 genomes, chromosome : VII	98.48	66	1	0	42	107	5378233	5378298	8e-22	114
4MS-Human_herpesvirus_5-M02251:99:000000000-APALE:1:2112:1418MS:24172	Ralstonia solanacearum genome assembly 9 genomes, chromosome : VII	100	62	0	0	42	103	2947281	2947220	3e-21	113
4MS-Human_herpesvirus_5-M02251:99:000000000-APALE:1:2112:1418MS:24172	Ralstonia solanacearum genome assembly 9 genomes, chromosome : VII	100	62	0	0	42	103	3999847	3999786	3e-21	113
4MS-Human_herpesvirus_5-M02251:99:000000000-APALE:1:2112:1418MS:24172	Ralstonia solanacearum genome assembly 9 genomes, chromosome : VII	100	62	0	0	42	103	4582590	4582651	3e-21	113
5MS-Human_immunodeficiency_virus_1-M02251:99:000000000-APALE:1:1101:10667:20778	Lentiviral vector pLenti6-VSV-Puro, complete sequence	98.18	55	1	0	69	123	52	106	8e-16	95.1
5MS-Human_immunodeficiency_virus_1-M02251:99:000000000-APALE:1:1101:10667:20778	Lentiviral vector pLenti6-VSV-Puro, complete sequence	100	36	0	0	88	123	3727	3762	4e-07	66.2
5MS-Human_immunodeficiency_virus_1-M02251:99:000000000-APALE:1:1101:10667:20778	Lentiviral vector pLenti6-VSV-Blast, complete sequence	98.18	55	1	0	69	123	52	106	8e-16	95.1
5MS-Human_immunodeficiency_virus_1-M02251:99:000000000-APALE:1:1101:10667:20778	Lentiviral vector pLenti6-VSV-Blast, complete sequence	100	36	0	0	88	123	3727	3762	4e-07	66.2
5MS-Human_immunodeficiency_virus_1-M02251:99:000000000-APALE:1:1101:10667:20778	Lentiviral vector pLenti6-V5-Puro, complete sequence	98.18	55	1	0	69	123	52	106	8e-16	95.1
5MS-Human_immunodeficiency_virus_1-M02251:99:000000000-APALE:1:1101:10667:20778	Lentiviral vector pLenti6-V5-Puro, complete sequence	100	36	0	0	88	123	3727	3762	4e-07	66.2
5MS-Human_immunodeficiency_virus_1-M02251:99:000000000-APALE:1:1101:10667:20778	Lentiviral vector pLenti6-tdTomato-V5-Puro, complete sequence	98.18	55	1	0	69	123	52	106	8e-16	95.1
5MS-Human_immunodeficiency_virus_1-M02251:99:000000000-APALE:1:1101:10667:20778	Lentiviral vector pLenti6-tdTomato-V5-Puro, complete sequence	100	36	0	0	88	123	3727	3762	4e-07	66.2
5MS-Human_immunodeficiency_virus_1-M02251:99:000000000-APALE:1:1101:10667:20778	Lentiviral vector pLenti6-tdTomato-V5-Blast, complete sequence	98.18	55	1	0	69	123	52	106	8e-16	95.1
5MS-Human_immunodeficiency_virus_1-M02251:99:000000000-APALE:1:1101:10667:20778	Lentiviral vector pLenti6-tdTomato-V5-Blast, complete sequence	100	36	0	0	88	123	3727	3762	4e-07	66.2
5MS-Human_immunodeficiency_virus_1-M02251:99:000000000-APALE:1:1106:23142:8686	Homo sapiens F-box protein 33 (FBXO33), RefSeqGene on chromosome 14	80.87	115	22	0	176	290	21018	20904	4e-20	109
5MS-Human_immunodeficiency_virus_1-M02251:99:000000000-APALE:1:1106:23142:8686	Human chromosome 14 DNA sequence BAC R-647O20 of library RPCI-11 from chromosome 14 of Homo sapiens (Human), complete sequence	80.87	115	22	0	176	290	15305	15191	4e-20	109
5MS-Human_immunodeficiency_virus_1-M02251:99:000000000-APALE:1:1106:23142:8686	Lentiviral vector pLenti6-VSV-Puro, complete sequence	95.92	49	2	0	72	120	52	100	2e-11	80.6
5MS-Human_immunodeficiency_virus_1-M02251:99:000000000-APALE:1:1106:23142:8686	Lentiviral vector pLenti6-VSV-Blast, complete sequence	95.92	49	2	0	72	120	52	100	2e-11	80.6
5MS-Human_immunodeficiency_virus_1-M02251:99:000000000-APALE:1:1106:23142:8686	Lentiviral vector pLenti6-V5-Puro, complete sequence	95.92	49	2	0	72	120	52	100	2e-11	80.6
5MS-Human_immunodeficiency_virus_1-M02251:99:000000000-APALE:1:1106:23142:8686	Lentiviral vector pLenti6-tdTomato-V5-Puro, complete sequence	95.92	49	2	0	72	120	52	100	2e-11	80.6
5MS-Human_immunodeficiency_virus_1-M02251:99:000000000-APALE:1:1106:23142:8686	Lentiviral vector pLenti6-tdTomato-V5-Blast, complete sequence	95.92	49	2	0	72	120	52	100	2e-11	80.6
5MS-Human_immunodeficiency_virus_1-M02251:99:000000000-APALE:1:1106:23142:8686	Lentiviral vector pLenti6-HA-Puro, complete sequence	95.92	49	2	0	72	120	52	100	2e-11	80.6
5MS-Human_immunodeficiency_virus_1-M02251:99:000000000-APALE:1:1106:23142:8686	Lentiviral vector pLenti6-HA-Blast, complete sequence	95.92	49	2	0	72	120	52	100	2e-11	80.6
5MS-Human_immunodeficiency_virus_1-M02251:99:000000000-APALE:1:1106:23142:8686	Lentiviral vector pLenti6-Flag-Puro, complete sequence	95.92	49	2	0	72	120	52	100	2e-11	80.6
5MS-Human_immunodeficiency_virus_1-M02251:99:000000000-APALE:1:1108:22632:13594	Lentiviral vector pLenti6-VSV-Puro, complete sequence	97.92	48	1	0	18	65	52	99	6e-13	82.4
5MS-Human_immunodeficiency_virus_1-M02251:99:000000000-APALE:1:1108:22632:13594	Lentiviral vector pLenti6-VSV-Blast, complete sequence	97.92	48	1	0	18	65	52	99	6e-13	82.4
5MS-Human_immunodeficiency_virus_1-M02251:99:000000000-APALE:1:1108:22632:13594	Lentiviral vector pLenti6-V5-Puro, complete sequence	97.92	48	1	0	18	65	52	99	6e-13	82.4
5MS-Human_immunodeficiency_virus_1-M02251:99:000000000-APALE:1:1108:22632:13594	Lentiviral vector pLenti6-tdTomato-V5-Puro, complete sequence	97.92	48	1	0	18	65	52	99	6e-13	82.4
5MS-Human_immunodeficiency_virus_1-M02251:99:000000000-APALE:1:1108:22632:13594	Lentiviral vector pLenti6-tdTomato-V5-Blast, complete sequence	97.92	48	1	0	18	65	52	99	6e-13	82.4
5MS-Human_immunodeficiency_virus_1-M02251:99:000000000-APALE:1:1108:22632:13594	Lentiviral vector pLenti6-HA-Puro, complete sequence	97.92	48	1	0	18	65	52	99	6e-13	82.4
5MS-Human_immunodeficiency_virus_1-M02251:99:000000000-APALE:1:1108:22632:13594	Lentiviral vector pLenti6-HA-Blast, complete sequence	97.92	48	1	0	18	65	52	99	6e-13	82.4
5MS-Human_immunodeficiency_virus_1-M02251:99:000000000-APALE:1:1108:22632:13594	Lentiviral vector pLenti6-Flag-Puro, complete sequence	97.92	48	1	0	18	65	52	99	6e-13	82.4
5MS-Human_immunodeficiency_virus_1-M02251:99:000000000-APALE:1:1108:22632:13594	Lentiviral vector pLenti6-Flag-Blast, complete sequence	97.92	48	1	0	18	65	52	99	6e-13	82.4
5MS-Human_immunodeficiency_virus_1-M02251:99:000000000-APALE:1:1108:22632:13594	Lentiviral vector pLenti6-eGFP-V5-Puro, complete sequence	97.92	48	1	0	18	65	52	99	6e-13	82.4
5MS-Human_immunodeficiency_virus_1-M02251:99:000000000-APALE:1:1110:3056:16146	Lentiviral vector pLenti6-VSV-Puro, complete sequence	93.75	48	3	0	102	149	52	99	1e-09	73.4
5MS-Human_immunodeficiency_virus_1-M02251:99:000000000-APALE:1:1110:3056:16146	Lentiviral vector pLenti6-VSV-Blast, complete sequence	93.75	48	3	0	102	149	52	99	1e-09	73.4
5MS-Human_immunodeficiency_virus_1-M02251:99:000000000-APALE:1:1110:3056:16146	Lentiviral vector pLenti6-V5-Puro, complete sequence	93.75	48	3	0	102	149	52	99	1e-09	73.4
5MS-Human_immunodeficiency_virus_1-M02251:99:000000000-APALE:1:1110:3056:16146	Lentiviral vector pLenti6-tdTomato-V5-Puro, complete sequence	93.75	48	3	0	102	149	52	99	1e-09	73.4
5MS-Human_immunodeficiency_virus_1-M02251:99:000000000-APALE:1:1110:3056:16146	Lentiviral vector pLenti6-tdTomato-V5-Blast, complete sequence	93.75	48	3	0	102	149	52	99	1e-09	73.4
5MS-Human_immunodeficiency_virus_1-M02251:99:000000000-APALE:1:1110:3056:16146	Lentiviral vector pLenti6-HA-Puro, complete sequence	93.75	48	3	0	102	149	52	99	1e-09	73.4
5MS-Human_immunodeficiency_virus_1-M02251:99:000000000-APALE:1:1110:3056:16146	Lentiviral vector pLenti6-HA-Blast, complete sequence	93.75	48	3	0	102	149	52	99	1e-09	73.4
5MS-Human_immunodeficiency_virus_1-M02251:99:000000000-APALE:1:1110:3056:16146	Lentiviral vector pLenti6-Flag-Puro, complete sequence	93.75	48	3	0	102	149	52	99	1e-09	73.4
5MS-Human_immunodeficiency_virus_1-M02251:99:000000000-APALE:1:1110:3056:16146	Lentiviral vector pLenti6-Flag-Blast, complete sequence	93.75	48	3	0	102	149	52	99	1e-09	73.4
5MS-Human_immunodeficiency_virus_1-M02251:99:000000000-APALE:1:1110:3056:16146	Lentiviral vector pLenti6-eGFP-V5-Puro, complete sequence	93.75	48	3	0	102	149	52	99	1e-09	73.4
5MS-Human_immunodeficiency_virus_1-M02251:99:000000000-APALE:1:1113:12697:3155	Lentiviral vector pLenti6-VSV-Puro, complete sequence	97.92	48	1	0	1	48	99	52	9e-13	82.4
5MS-Human_immunodeficiency_virus_1-M02251:99:000000000-APALE:1:1113:12697:3155	Lentiviral vector pLenti6-VSV-Blast, complete sequence	97.92	48	1	0	1	48	99	52	9e-13	82.4
5MS-Human_immunodeficiency_virus_1-M02251:99:000000000-APALE:1:1113:12697:3155	Lentiviral vector pLenti6-V5-Puro, complete sequence	97.92	48	1	0	1	48	99	52	9e-13	82.4
5MS-Human_immunodeficiency_virus_1-M02251:99:000000000-APALE:1:1113:12697:3155	Lentiviral vector pLenti6-tdTomato-V5-Puro, complete sequence	97.92	48	1	0	1	48	99	52	9e-13	82.4
5MS-Human_immunodeficiency_virus_1-M02251:99:000000000-APALE:1:1113:12697:3155	Lentiviral vector pLenti6-tdTomato-V5-Blast, complete sequence	97.92	48	1	0	1	48	99	52	9e-13	82.4
5MS-Human_immunodeficiency_virus_1-M02251:99:000000000-APALE:1:1113:12697:3155	Lentiviral vector pLenti6-HA-Puro, complete sequence	97.92	48	1	0	1	48	99	52	9e-13	82.4
5MS-Human_immunodeficiency_virus_1-M02251:99:000000000-APALE:1:1113:12697:3155	Lentiviral vector pLenti6-HA-Blast, complete sequence	97.92	48	1	0	1	48	99	52	9e-13	82.4
5MS-Human_immunodeficiency_virus_1-M02251:99:000000000-APALE:1:1113:12697:3155	Lentiviral vector pLenti6-Flag-Puro, complete sequence	97.92	48	1	0	1	48	99	52	9e-13	82.4
5MS-Human_immunodeficiency_virus_1-M02251:99:000000000-APALE:1:1113:12697:3155	Lentiviral vector pLenti6-Flag-Blast, complete sequence	97.92	48	1	0	1	48	99	52	9e-13	82.4
5MS-Human_immunodeficiency_virus_1-M02251:99:000000000-APALE:1:1113:12697:3155	Lentiviral vector pLenti6-eGFP-V5-Puro, complete sequence	97.92	48	1	0	1	48	99	52	9e-13	82.4
5MS-Human_immunodeficiency_virus_1-M02251:99:000000000-APALE:1:2106:28588:9028	Lentiviral vector pLenti6-VSV-Puro, complete sequence	97.92	48	1	0	1	48	99	52	1e-12	82.4
5MS-Human_immunodeficiency_virus_1-M02251:99:000000000-APALE:1:2106:28588:9028	Lentiviral vector pLenti6-VSV-Blast, complete sequence	97.92	48	1	0	1	48	99	52	1e-12	82.4
5MS-Human_immunodeficiency_virus_1-M02251:99:000000000-APALE:1:2106:28588:9028	Lentiviral vector pLenti6-V5-Puro, complete sequence	97.92	48	1	0	1	48	99	52	1e-12	82.4
5MS-Human_immunodeficiency_virus_1-M02251:99:000000000-APALE:1:2106:28588:9028	Lentiviral vector pLenti6-tdTomato-V5-Puro, complete sequence	97.92	48	1	0	1	48	99	52	1e-12	82.4
5MS-Human_immunodeficiency_virus_1-M02251:99:000000000-APALE:1:2106:28588:9028	Lentiviral vector pLenti6-tdTomato-V5-Blast, complete sequence	97.92	48	1	0	1	48	99	52	1e-12	82.4
5MS-Human_immunodeficiency_virus_1-M02251:99:000000000-APALE:1:2106:28588:9028	Lentiviral vector pLenti6-HA-Puro, complete sequence	97.92	48	1	0	1	48	99	52	1e-12	82.4
5MS-Human_immunodeficiency_virus_1-M02251:99:000000000-APALE:1:2106:28588:9028	Lentiviral vector pLenti6-HA-Blast, complete sequence	97.92	48	1	0	1	48	99	52	1e-12	82.4
5MS-Human_immunodeficiency_virus_1-M02251:99:000000000-APALE:1:2106:28588:9028	Lentiviral vector pLenti6-Flag-Puro, complete sequence	97.92	48	1	0	1	48	99	52	1e-12	82.4
5MS-Human_immunodeficiency_virus_1-M02251:99:000000000-APALE:1:2106:28588:9028	Lentiviral vector pLenti6-Flag-Blast, complete sequence	97.92	48	1	0	1	48	99	52	1e-12	82.4
5MS-Human_immunodeficiency_virus_1-M02251:99:000000000-APALE:1:2106:28588:9028	Lentiviral vector pLenti6-eGFP-V5-Puro, complete sequence	97.92	48	1	0	1	48	99	52	1e-12	82.4
5MS-Human_immunodeficiency_virus_1-M02251:99:000000000-APALE:1:2106:15321:19363	Lentiviral vector pLenti6-VSV-Puro, complete sequence	95.56	45	2	0	111	155	55	99	1e-09	73.4
5MS-Human_immunodeficiency_virus_1-M02251:99:000000000-APALE:1:2106:15321:19363	Lentiviral vector pLenti6-VSV-Blast, complete sequence	95.56	45	2	0	111	155	55	99	1e-09	73.4
5MS-Human_immunodeficiency_virus_1-M02251:99:000000000-APALE:1:2106:15321:19363	Lentiviral vector pLenti6-V5-Puro, complete sequence	95.56	45	2	0	111	155	55	99	1e-09	73.4
5MS-Human_immunodeficiency_virus_1-M02251:99:000000000-APALE:1:2106:15321:19363	Lentiviral vector pLenti6-tdTomato-V5-Puro, complete sequence	95.56	45	2	0	111	155	55	99	1e-09	73.4
5MS-Human_immunodeficiency_virus_1-M02251:99:000000000-APALE:1:2106:15321:19363	Lentiviral vector pLenti6-tdTomato-V5-Blast, complete sequence	95.56	45	2	0	111	155	55	99	1e-09	73.4
5MS-Human_immunodeficiency_virus_1-M02251:99:000000000-APALE:1:2106:15321:19363	Lentiviral vector pLenti6-HA-Puro, complete sequence	95.56	45	2	0	111	155	55	99	1e-09	73.4
5MS-Human_immunodeficiency_virus_1-M02251:99:000000000-APALE:1:2106:15321:19363	Lentiviral vector pLenti6-HA-Blast, complete sequence	95.56	45	2	0	111	155	55	99	1e-09	73.4
5MS-Human_immunodeficiency_virus_1-M02251:99:000000000-APALE:1:2106:15321:19363	Lentiviral vector pLenti6-Flag-Puro, complete sequence	95.56	45	2	0	111	155	55	99	1e-09	73.4
5MS-Human_immunodeficiency_virus_1-M02251:99:000000000-APALE:1:2106:15321:19363	Lentiviral vector pLenti6-Flag-Blast, complete sequence	95.56	45	2	0	111	155	55	99	1e-09	73.4
5MS-Human_immunodeficiency_virus_1-M02251:99:000000000-APALE:1:2106:15321:19363	Lentiviral vector pLenti6-eGFP-V5-Puro, complete sequence	95.56	45	2	0	111	155	55	99	1e-09	73.4
5MS-Human_immunodeficiency_virus_1-M02251:99:000000000-APALE:1:2108:6854:22029	Escherichia coli plasmid pV158-a DNA, contig: V158-a_scaffold_2, complete sequence, strain: V158	85.88	85	12	0	80	164	36169	36253	2e-17	100
5MS-Human_immunodeficiency_virus_1-M02251:99:000000000-APALE:1:2108:6854:22029	Ralstonia solanacearum genome assembly 9 genomes, chromosome : II	86.21	87	11	1	78	164	919762	919677	2e-17	100
5MS-Human_immunodeficiency_virus_1-M02251:99:000000000-APALE:1:2108:6854:22029	Ralstonia solanacearum genome assembly 9 genomes, chromosome : II	85.71	84	12	0	81	164	674728	674645	7e-17	98.7
5MS-Human_immunodeficiency_virus_1-M02251:99:000000000-APALE:1:2108:6854:22029	Ralstonia solanacearum genome assembly 9 genomes, chromosome : II	85.71	84	12	0	81	164	5212521	5212604	7e-17	98.7
5MS-Human_immunodeficiency_virus_1-M02251:99:000000000-APALE:1:2108:6854:22029	Ralstonia solanacearum genome assembly 9 genomes, chromosome : II	85.06	87	13	0	78	164	5673409	5673495	7e-17	98.7
5MS-Human_immunodeficiency_virus_1-M02251:99:000000000-APALE:1:2108:6854:22029	Ralstonia solanacearum genome assembly 9 genomes, chromosome : II	87.01	77	10	0	81	157	5669136	5669060	8e-16	95.1
5MS-Human_immunodeficiency_virus_1-M02251:99:000000000-APALE:1:2108:6854:22029	Ralstonia solanacearum genome assembly 9 genomes, chromosome : II	86.84	76	10	0	81	156	51815	51740	3e-15	93.3
5MS-Human_immunodeficiency_virus_1-M02251:99:000000000-APALE:1:2108:6854:22029	Ralstonia solanacearum genome assembly 9 genomes, chromosome : II	86.84	76	10	0	82	157	4862647	4862722	3e-15	93.3
5MS-Human_immunodeficiency_virus_1-M02251:99:000000000-APALE:1:2108:6854:22029	Ralstonia solanacearum genome assembly 9 genomes, chromosome : II	86.08	79	11	0	79	157	5459484	5459562	3e-15	93.3
5MS-Human_immunodeficiency_virus_1-M02251:99:000000000-APALE:1:2108:6854:22029	Ralstonia solanacearum genome assembly 9 genomes, chromosome : II	86.67	75	10	0	82	156	3482426	3482352	1e-14	91.5
3C-Parvovirus_NIH-CQV-M02251:99:000000000-APALE:1:1109:14324:16617	Parvo-like hybrid virus UC5, partial genome	91.76	85	7	0	1	85	565	649	1e-24	122
3C-Parvovirus_NIH-CQV-M02251:99:000000000-APALE:1:1109:14324:16617	Parvo-like hybrid virus UC5, partial genome	87.93	58	7	0	21	78	605	662	5e-10	73.4
3C-Parvovirus_NIH-CQV-M02251:99:000000000-APALE:1:1109:14324:16617	Parvovirus NIH-CQV-Co, complete genome	89.41	85	9	0	1	85	382	466	6e-22	113
3C-Parvovirus_NIH-CQV-M02251:99:000000000-APALE:1:1109:14324:16617	Parvovirus NIH-CQV-Co, complete genome	91.38	58	5	0	21	78	422	479	1e-12	82.4
3C-Parvovirus_NIH-CQV-M02251:99:000000000-APALE:1:1109:14324:16617	Parvovirus NIH-CQV putative 15-kDa protein, putative replication associated protein (rep), and putative capsid protein (cap) genes, complete cds	89.41	85	9	0	1	85	626	710	6e-22	113
3C-Parvovirus_NIH-CQV-M02251:99:000000000-APALE:1:1109:14324:16617	Parvovirus NIH-CQV putative 15-kDa protein, putative replication associated protein (rep), and putative capsid protein (cap) genes, complete cds	91.38	58	5	0	21	78	666	723	1e-12	82.4
3C-Parvovirus_NIH-CQV-M02251:99:000000000-APALE:1:1109:14324:16617	Parvo-like hybrid virus UC3, partial genome	91.03	78	7	0	1	78	530	607	7e-21	109
3C-Parvovirus_NIH-CQV-M02251:99:000000000-APALE:1:1109:14324:16617	Parvo-like hybrid virus UC3, partial genome	74.12	85	2	1	1	85	530	594	2e-08	68
3C-Parvovirus_NIH-CQV-M02251:99:000000000-APALE:1:1109:14324:16617	Parvo-like hybrid virus UC2, partial genome	91.03	78	7	0	1	78	565	642	7e-21	109
3C-Parvovirus_NIH-CQV-M02251:99:000000000-APALE:1:1109:14324:16617	Parvo-like hybrid virus UC2, partial genome	74.12	85	2	1	1	85	565	629	2e-08	68
3C-Perigonia_lusca_single_nucleopolyhedrovirus-M02251:99:000000000-APALE:1:1117:24520:10134	PREDICTED: Solanum pennellii probable cyclin-dependent serine/threonine-protein kinase DDB_G0292550 (LOC107027553), partial mRNA	92.68	41	3	0	6	46	430	390	9e-07	60.8
3C-Perigonia_lusca_single_nucleopolyhedrovirus-M02251:99:000000000-APALE:1:1117:24520:10134	Vigna angularis var. angularis DNA, chromosome 7, almost complete sequence, cultivar: Shumari	89.13	46	5	0	1	46	12814933	12814978	9e-07	60.8
3C-Perigonia_lusca_single_nucleopolyhedrovirus-M02251:99:000000000-APALE:1:1117:24520:10134	Vigna angularis var. angularis DNA, chromosome 7, almost complete sequence, cultivar: Shumari	89.13	46	5	0	1	46	12815155	12815200	9e-07	60.8
3C-Perigonia_lusca_single_nucleopolyhedrovirus-M02251:99:000000000-APALE:1:1117:24520:10134	Vigna angularis var. angularis DNA, chromosome 7, almost complete sequence, cultivar: Shumari	89.13	46	5	0	1	46	12815662	12815707	9e-07	60.8
3C-Perigonia_lusca_single_nucleopolyhedrovirus-M02251:99:000000000-APALE:1:1117:24520:10134	Solanum pennellii chromosome ch08, complete genome	92.68	41	3	0	6	46	25489488	25489448	9e-07	60.8
3C-Perigonia_lusca_single_nucleopolyhedrovirus-M02251:99:000000000-APALE:1:1117:24520:10134	Solanum pennellii chromosome ch08, complete genome	94.74	38	2	0	9	46	25492014	25491977	9e-07	60.8
3C-Beet_curly_top_virus-M02251:99:000000000-APALE:1:2102:19167:14327	Beet curly top virus isolate SJ, complete genome	88.62	123	14	0	1	123	2042	1920	2e-35	159
3C-Beet_curly_top_virus-M02251:99:000000000-APALE:1:2102:19167:14327	Beet curly top virus isolate California FP8-9, complete genome	88.62	123	14	0	1	123	2028	1906	2e-35	159
3C-Beet_curly_top_virus-M02251:99:000000000-APALE:1:2102:19167:14327	Beet curly top virus isolate pCO-95-6-31, complete genome	88.62	123	14	0	1	123	2126	2004	2e-35	159
3C-Beet_curly_top_virus-M02251:99:000000000-APALE:1:2102:19167:14327	Beet curly top virus isolate LRME27607, complete genome	88.62	123	14	0	1	123	2130	2008	2e-35	159
3C-Beet_curly_top_virus-M02251:99:000000000-APALE:1:2102:19167:14327	Beet severe curly top virus - Cfh [Beta] coat protein gene and ORF's	88.62	123	14	0	1	123	2042	1920	2e-35	159
3C-Beet_curly_top_virus-M02251:99:000000000-APALE:1:2102:19167:14327	Beet curly top virus isolate CTS10-91, complete genome	89.74	117	12	0	1	117	2128	2012	8e-35	158
3C-Beet_curly_top_virus-M02251:99:000000000-APALE:1:2102:19167:14327	Beet curly top virus - California [Logan/Arabidopsis], complete genome	89.74	117	12	0	1	117	2127	2011	8e-35	158
3C-Beet_curly_top_virus-M02251:99:000000000-APALE:1:2102:19167:14327	Beet curly top virus isolate California SK1-2, complete genome	87.8	123	15	0	1	123	2028	1906	1e-33	154
3C-Beet_curly_top_virus-M02251:99:000000000-APALE:1:2102:19167:14327	Beet curly top virus isolate California SJ2-1, complete genome	87.8	123	15	0	1	123	2026	1904	1e-33	154
3C-Beet_curly_top_virus-M02251:99:000000000-APALE:1:2102:19167:14327	Beet curly top virus isolate California SJ1-2, complete genome	87.8	123	15	0	1	123	2028	1906	1e-33	154
3C-Parvovirus_NIH-CQV-M02251:99:000000000-APALE:1:2110:6601:20627	Parvo-like hybrid virus UC4, complete genome	100	130	0	0	1	130	32	161	1e-58	235
3C-Parvovirus_NIH-CQV-M02251:99:000000000-APALE:1:2110:6601:20627	Parvo-like hybrid virus UC4, complete genome	98.51	67	1	0	1	67	3607	3541	9e-23	116
3C-Parvovirus_NIH-CQV-M02251:99:000000000-APALE:1:2110:6601:20627	Parvo-like hybrid virus UC5, partial genome	100	130	0	0	1	130	32	161	1e-58	235
3C-Parvovirus_NIH-CQV-M02251:99:000000000-APALE:1:2110:6601:20627	Parvo-like hybrid virus UC5, partial genome	98.51	67	1	0	1	67	3627	3561	9e-23	116
3C-Parvovirus_NIH-CQV-M02251:99:000000000-APALE:1:2110:6601:20627	Parvo-like hybrid virus UC8, partial genome	100	130	0	0	1	130	17	146	1e-58	235
3C-Parvovirus_NIH-CQV-M02251:99:000000000-APALE:1:2110:6601:20627	Parvo-like hybrid virus UC8, partial genome	98.41	63	1	0	5	67	3588	3526	1e-20	109
3C-Parvovirus_NIH-CQV-M02251:99:000000000-APALE:1:2110:6601:20627	Parvo-like hybrid virus UC9, complete genome	100	130	0	0	1	130	32	161	1e-58	235
3C-Parvovirus_NIH-CQV-M02251:99:000000000-APALE:1:2110:6601:20627	Parvo-like hybrid virus UC9, complete genome	98.51	67	1	0	1	67	3607	3541	9e-23	116
3C-Parvovirus_NIH-CQV-M02251:99:000000000-APALE:1:2110:6601:20627	Parvo-like hybrid virus UC1, complete genome	100	130	0	0	1	130	32	161	1e-58	235
3C-Parvovirus_NIH-CQV-M02251:99:000000000-APALE:1:2110:6601:20627	Parvo-like hybrid virus UC1, complete genome	98.51	67	1	0	1	67	3607	3541	9e-23	116
1C-Human_immunodeficiency_virus_1-M02251:99:000000000-APALE:1:1113:16558:5338	Lentiviral vector pLenti6-VSV-Puro, complete sequence	97.92	48	1	0	71	118	52	99	2e-12	82.4
1C-Human_immunodeficiency_virus_1-M02251:99:000000000-APALE:1:1113:16558:5338	Lentiviral vector pLenti6-VSV-Blast, complete sequence	97.92	48	1	0	71	118	52	99	2e-12	82.4
1C-Human_immunodeficiency_virus_1-M02251:99:000000000-APALE:1:1113:16558:5338	Lentiviral vector pLenti6-V5-Puro, complete sequence	97.92	48	1	0	71	118	52	99	2e-12	82.4
1C-Human_immunodeficiency_virus_1-M02251:99:000000000-APALE:1:1113:16558:5338	Lentiviral vector pLenti6-tdTomato-V5-Puro, complete sequence	97.92	48	1	0	71	118	52	99	2e-12	82.4
1C-Human_immunodeficiency_virus_1-M02251:99:000000000-APALE:1:1113:16558:5338	Lentiviral vector pLenti6-tdTomato-V5-Blast, complete sequence	97.92	48	1	0	71	118	52	99	2e-12	82.4
1C-Human_immunodeficiency_virus_1-M02251:99:000000000-APALE:1:1113:16558:5338	Lentiviral vector pLenti6-HA-Puro, complete sequence	97.92	48	1	0	71	118	52	99	2e-12	82.4
1C-Human_immunodeficiency_virus_1-M02251:99:000000000-APALE:1:1113:16558:5338	Lentiviral vector pLenti6-HA-Blast, complete sequence	97.92	48	1	0	71	118	52	99	2e-12	82.4
1C-Human_immunodeficiency_virus_1-M02251:99:000000000-APALE:1:1113:16558:5338	Lentiviral vector pLenti6-Flag-Puro, complete sequence	97.92	48	1	0	71	118	52	99	2e-12	82.4
1C-Human_immunodeficiency_virus_1-M02251:99:000000000-APALE:1:1113:16558:5338	Lentiviral vector pLenti6-Flag-Blast, complete sequence	97.92	48	1	0	71	118	52	99	2e-12	82.4
1C-Human_immunodeficiency_virus_1-M02251:99:000000000-APALE:1:1113:16558:5338	Lentiviral vector pLenti6-eGFP-V5-Puro, complete sequence	97.92	48	1	0	71	118	52	99	2e-12	82.4
1C-Abalone_herpesvirus_Victoria/AUS/2009-M02251:99:000000000-APALE:1:2105:6933:3397	Homo sapiens Chromosome 16 BAC clone CIT987-SK502C10, complete sequence	95.56	90	4	0	1	90	135191	135280	1e-31	145
1C-Abalone_herpesvirus_Victoria/AUS/2009-M02251:99:000000000-APALE:1:2105:6933:3397	Homo sapiens Chromosome 16 BAC clone CIT987-SK502C10, complete sequence	80.6	67	11	1	6	72	81560	81496	3e-06	60.8
1C-Abalone_herpesvirus_Victoria/AUS/2009-M02251:99:000000000-APALE:1:2105:6933:3397	PREDICTED: Homo sapiens uncharacterized LOC107984826 (LOC107984826), ncRNA	83.72	86	12	2	6	90	433	349	9e-14	86
1C-Abalone_herpesvirus_Victoria/AUS/2009-M02251:99:000000000-APALE:1:2105:6933:3397	PREDICTED: Homo sapiens uncharacterized LOC107984826 (LOC107984826), ncRNA	83.72	86	12	2	6	90	433	349	9e-14	86
1C-Abalone_herpesvirus_Victoria/AUS/2009-M02251:99:000000000-APALE:1:2105:6933:3397	Homo sapiens chromosome 16 clone CTD-2515A14, complete sequence	83.72	86	12	2	6	90	20762	20846	9e-14	86
1C-Abalone_herpesvirus_Victoria/AUS/2009-M02251:99:000000000-APALE:1:2105:6933:3397	Pan troglodytes BAC clone CH251-350B2 from chromosome 7, complete sequence	81.18	85	13	1	6	90	90073	89992	4e-12	80.6
1C-Abalone_herpesvirus_Victoria/AUS/2009-M02251:99:000000000-APALE:1:2105:6933:3397	Homo sapiens chromosome 19, cosmid R33516, complete sequence	82.35	85	11	2	6	90	10660	10740	4e-12	80.6
1C-Abalone_herpesvirus_Victoria/AUS/2009-M02251:99:000000000-APALE:1:2105:6933:3397	Human azurocidin gene, complete cds	82.35	85	11	2	6	90	2328	2408	4e-12	80.6
1C-Abalone_herpesvirus_Victoria/AUS/2009-M02251:99:000000000-APALE:1:2105:6933:3397	Homo sapiens chromosome 3 clone RP11-263O21, complete sequence	80.68	88	16	1	1	87	148627	148540	1e-11	78.8
1C-Abalone_herpesvirus_Victoria/AUS/2009-M02251:99:000000000-APALE:1:2105:6933:3397	Pan troglodytes chromosome 8 clone CH251-189O20, complete sequence	80.49	82	16	0	6	87	91453	91372	5e-11	77
4C-Human_immunodeficiency_virus_1-M02251:99:000000000-APALE:1:1101:18633:7786	Lentiviral vector pLenti6-VSV-Puro, complete sequence	97.92	48	1	0	1	48	99	52	2e-12	82.4
4C-Human_immunodeficiency_virus_1-M02251:99:000000000-APALE:1:1101:18633:7786	Lentiviral vector pLenti6-VSV-Blast, complete sequence	97.92	48	1	0	1	48	99	52	2e-12	82.4
4C-Human_immunodeficiency_virus_1-M02251:99:000000000-APALE:1:1101:18633:7786	Lentiviral vector pLenti6-V5-Puro, complete sequence	97.92	48	1	0	1	48	99	52	2e-12	82.4
4C-Human_immunodeficiency_virus_1-M02251:99:000000000-APALE:1:1101:18633:7786	Lentiviral vector pLenti6-tdTomato-V5-Puro, complete sequence	97.92	48	1	0	1	48	99	52	2e-12	82.4
4C-Human_immunodeficiency_virus_1-M02251:99:000000000-APALE:1:1101:18633:7786	Lentiviral vector pLenti6-tdTomato-V5-Blast, complete sequence	97.92	48	1	0	1	48	99	52	2e-12	82.4
4C-Human_immunodeficiency_virus_1-M02251:99:000000000-APALE:1:1101:18633:7786	Lentiviral vector pLenti6-HA-Puro, complete sequence	97.92	48	1	0	1	48	99	52	2e-12	82.4
4C-Human_immunodeficiency_virus_1-M02251:99:000000000-APALE:1:1101:18633:7786	Lentiviral vector pLenti6-HA-Blast, complete sequence	97.92	48	1	0	1	48	99	52	2e-12	82.4
4C-Human_immunodeficiency_virus_1-M02251:99:000000000-APALE:1:1101:18633:7786	Lentiviral vector pLenti6-Flag-Puro, complete sequence	97.92	48	1	0	1	48	99	52	2e-12	82.4
4C-Human_immunodeficiency_virus_1-M02251:99:000000000-APALE:1:1101:18633:7786	Lentiviral vector pLenti6-Flag-Blast, complete sequence	97.92	48	1	0	1	48	99	52	2e-12	82.4
4C-Human_immunodeficiency_virus_1-M02251:99:000000000-APALE:1:1101:18633:7786	Lentiviral vector pLenti6-eGFP-V5-Puro, complete sequence	97.92	48	1	0	1	48	99	52	2e-12	82.4
4C-Acanthamoeba_polyphaga_moumouvirus-M02251:99:000000000-APALE:1:1102:5567:9237	Candidatus Cloacamonas acidaminovorans str. Evry provisional genome sequence from WWE1 candidate division	77.32	97	22	0	50	146	1702351	1702255	9e-11	77
4C-Acanthamoeba_polyphaga_moumouvirus-M02251:99:000000000-APALE:1:1102:5567:9237	Delta proteobacterium HotSeep1 strain HS1 genome	77.38	84	19	0	63	146	2283281	2283364	2e-07	66.2
4C-Acanthamoeba_polyphaga_moumouvirus-M02251:99:000000000-APALE:1:1102:5567:9237	PREDICTED: Papilio machaon UDP-glucuronic acid decarboxylase 1 (LOC106712241), mRNA	89.8	49	5	0	57	105	617	665	2e-07	66.2
4C-Acanthamoeba_polyphaga_moumouvirus-M02251:99:000000000-APALE:1:1102:5567:9237	Pelosinus fermentans JBW45, complete genome	82.86	70	10	2	36	103	845303	845372	2e-07	66.2
4C-Acanthamoeba_polyphaga_moumouvirus-M02251:99:000000000-APALE:1:1102:5567:9237	Eutrema salsugineum hypothetical protein (EUTSA_v10016891mg) mRNA, complete cds	87.04	54	7	0	51	104	134	187	2e-07	66.2
4C-Acanthamoeba_polyphaga_moumouvirus-M02251:99:000000000-APALE:1:1102:5567:9237	Acanthamoeba polyphaga moumouvirus, complete genome	95.12	41	2	0	63	103	521332	521292	2e-07	66.2
4C-Acanthamoeba_polyphaga_moumouvirus-M02251:99:000000000-APALE:1:1102:5567:9237	Clostridium acidurici 9a, complete genome	77.78	81	18	0	63	143	2638992	2638912	2e-07	66.2
4C-Acanthamoeba_polyphaga_moumouvirus-M02251:99:000000000-APALE:1:1102:5567:9237	Moumouvirus Monve isolate Mv13-mv, partial genome	95.12	41	2	0	63	103	105485	105525	2e-07	66.2
4C-Acanthamoeba_polyphaga_moumouvirus-M02251:99:000000000-APALE:1:1102:5567:9237	Nicotiana tabacum UDP-glucuronic acid decarboxylase 6-like (LOC107779131), mRNA	86.79	53	7	0	51	103	300	352	6e-07	64.4
4C-Acanthamoeba_polyphaga_moumouvirus-M02251:99:000000000-APALE:1:1102:5567:9237	PREDICTED: Nicotiana tabacum UDP-glucuronic acid decarboxylase 6 (LOC107819591), transcript variant X2, mRNA	86.79	53	7	0	51	103	377	429	6e-07	64.4
4C-Human_immunodeficiency_virus_1-M02251:99:000000000-APALE:1:1103:12934:14939	Lentiviral vector pLenti6-VSV-Puro, complete sequence	97.92	48	1	0	83	130	52	99	2e-12	82.4
4C-Human_immunodeficiency_virus_1-M02251:99:000000000-APALE:1:1103:12934:14939	Lentiviral vector pLenti6-VSV-Blast, complete sequence	97.92	48	1	0	83	130	52	99	2e-12	82.4
4C-Human_immunodeficiency_virus_1-M02251:99:000000000-APALE:1:1103:12934:14939	Lentiviral vector pLenti6-V5-Puro, complete sequence	97.92	48	1	0	83	130	52	99	2e-12	82.4
4C-Human_immunodeficiency_virus_1-M02251:99:000000000-APALE:1:1103:12934:14939	Lentiviral vector pLenti6-tdTomato-V5-Puro, complete sequence	97.92	48	1	0	83	130	52	99	2e-12	82.4
4C-Human_immunodeficiency_virus_1-M02251:99:000000000-APALE:1:1103:12934:14939	Lentiviral vector pLenti6-tdTomato-V5-Blast, complete sequence	97.92	48	1	0	83	130	52	99	2e-12	82.4
4C-Human_immunodeficiency_virus_1-M02251:99:000000000-APALE:1:1103:12934:14939	Lentiviral vector pLenti6-HA-Puro, complete sequence	97.92	48	1	0	83	130	52	99	2e-12	82.4
4C-Human_immunodeficiency_virus_1-M02251:99:000000000-APALE:1:1103:12934:14939	Lentiviral vector pLenti6-HA-Blast, complete sequence	97.92	48	1	0	83	130	52	99	2e-12	82.4
4C-Human_immunodeficiency_virus_1-M02251:99:000000000-APALE:1:1103:12934:14939	Lentiviral vector pLenti6-Flag-Puro, complete sequence	97.92	48	1	0	83	130	52	99	2e-12	82.4
4C-Human_immunodeficiency_virus_1-M02251:99:000000000-APALE:1:1103:12934:14939	Lentiviral vector pLenti6-Flag-Blast, complete sequence	97.92	48	1	0	83	130	52	99	2e-12	82.4
4C-Human_immunodeficiency_virus_1-M02251:99:000000000-APALE:1:1103:12934:14939	Lentiviral vector pLenti6-eGFP-V5-Puro, complete sequence	97.92	48	1	0	83	130	52	99	2e-12	82.4
4C-Human_herpesvirus_5-M02251:99:000000000-APALE:1:1107:16469:13127	Ralstonia solanacearum genome assembly 9 genomes, chromosome : III	98.36	61	0	1	67	126	1284644	1284584	5e-18	102
4C-Human_herpesvirus_5-M02251:99:000000000-APALE:1:1107:16469:13127	Ralstonia solanacearum genome assembly 9 genomes, chromosome : III	95.45	66	2	1	67	131	3044325	3044390	5e-18	102
4C-Human_herpesvirus_5-M02251:99:000000000-APALE:1:1107:16469:13127	Ralstonia solanacearum genome assembly 9 genomes, chromosome : III	96.83	63	1	1	67	128	4657084	4657146	5e-18	102
4C-Human_herpesvirus_5-M02251:99:000000000-APALE:1:1107:16469:13127	Ralstonia solanacearum genome assembly 9 genomes, chromosome : III	95.52	67	0	2	67	132	5166087	5166151	5e-18	102
4C-Human_herpesvirus_5-M02251:99:000000000-APALE:1:1107:16469:13127	Ralstonia solanacearum genome assembly 9 genomes, chromosome : III	98.33	60	0	1	67	125	1704684	1704743	2e-17	100
4C-Human_herpesvirus_5-M02251:99:000000000-APALE:1:1107:16469:13127	Ralstonia solanacearum genome assembly 9 genomes, chromosome : III	98.33	60	0	1	67	125	1840770	1840829	2e-17	100
4C-Human_herpesvirus_5-M02251:99:000000000-APALE:1:1107:16469:13127	Ralstonia solanacearum genome assembly 9 genomes, chromosome : III	98.33	60	0	1	67	125	3326163	3326222	2e-17	100
4C-Human_herpesvirus_5-M02251:99:000000000-APALE:1:1107:16469:13127	Ralstonia solanacearum genome assembly 9 genomes, chromosome : III	98.33	60	0	1	67	125	4281463	4281522	2e-17	100
4C-Human_herpesvirus_5-M02251:99:000000000-APALE:1:1107:16469:13127	Ralstonia solanacearum genome assembly 9 genomes, chromosome : III	98.33	60	0	1	67	125	5048582	5048523	2e-17	100
4C-Human_herpesvirus_5-M02251:99:000000000-APALE:1:1107:16469:13127	Ralstonia solanacearum genome assembly 9 genomes, chromosome : III	98.33	60	0	1	67	125	5077790	5077731	2e-17	100
4C-Human_immunodeficiency_virus_1-M02251:99:000000000-APALE:1:1110:6759:8164	Lentiviral vector pLenti6-VSV-Puro, complete sequence	97.92	48	1	0	104	151	52	99	2e-12	82.4
4C-Human_immunodeficiency_virus_1-M02251:99:000000000-APALE:1:1110:6759:8164	Lentiviral vector pLenti6-VSV-Blast, complete sequence	97.92	48	1	0	104	151	52	99	2e-12	82.4
4C-Human_immunodeficiency_virus_1-M02251:99:000000000-APALE:1:1110:6759:8164	Lentiviral vector pLenti6-V5-Puro, complete sequence	97.92	48	1	0	104	151	52	99	2e-12	82.4
4C-Human_immunodeficiency_virus_1-M02251:99:000000000-APALE:1:1110:6759:8164	Lentiviral vector pLenti6-tdTomato-V5-Puro, complete sequence	97.92	48	1	0	104	151	52	99	2e-12	82.4
4C-Human_immunodeficiency_virus_1-M02251:99:000000000-APALE:1:1110:6759:8164	Lentiviral vector pLenti6-tdTomato-V5-Blast, complete sequence	97.92	48	1	0	104	151	52	99	2e-12	82.4
4C-Human_immunodeficiency_virus_1-M02251:99:000000000-APALE:1:1110:6759:8164	Lentiviral vector pLenti6-HA-Puro, complete sequence	97.92	48	1	0	104	151	52	99	2e-12	82.4
4C-Human_immunodeficiency_virus_1-M02251:99:000000000-APALE:1:1110:6759:8164	Lentiviral vector pLenti6-HA-Blast, complete sequence	97.92	48	1	0	104	151	52	99	2e-12	82.4
4C-Human_immunodeficiency_virus_1-M02251:99:000000000-APALE:1:1110:6759:8164	Lentiviral vector pLenti6-Flag-Puro, complete sequence	97.92	48	1	0	104	151	52	99	2e-12	82.4
4C-Human_immunodeficiency_virus_1-M02251:99:000000000-APALE:1:1110:6759:8164	Lentiviral vector pLenti6-Flag-Blast, complete sequence	97.92	48	1	0	104	151	52	99	2e-12	82.4
4C-Human_immunodeficiency_virus_1-M02251:99:000000000-APALE:1:1110:6759:8164	Lentiviral vector pLenti6-eGFP-V5-Puro, complete sequence	97.92	48	1	0	104	151	52	99	2e-12	82.4
4C-Human_immunodeficiency_virus_1-M02251:99:000000000-APALE:1:1111:11510:8MS80	Lentiviral vector pLenti6-VSV-Puro, complete sequence	97.92	48	1	0	92	139	52	99	2e-12	82.4
4C-Human_immunodeficiency_virus_1-M02251:99:000000000-APALE:1:1111:11510:8MS80	Lentiviral vector pLenti6-VSV-Blast, complete sequence	97.92	48	1	0	92	139	52	99	2e-12	82.4
4C-Human_immunodeficiency_virus_1-M02251:99:000000000-APALE:1:1111:11510:8MS80	Lentiviral vector pLenti6-V5-Puro, complete sequence	97.92	48	1	0	92	139	52	99	2e-12	82.4
4C-Human_immunodeficiency_virus_1-M02251:99:000000000-APALE:1:1111:11510:8MS80	Lentiviral vector pLenti6-tdTomato-V5-Puro, complete sequence	97.92	48	1	0	92	139	52	99	2e-12	82.4
4C-Human_immunodeficiency_virus_1-M02251:99:000000000-APALE:1:1111:11510:8MS80	Lentiviral vector pLenti6-tdTomato-V5-Blast, complete sequence	97.92	48	1	0	92	139	52	99	2e-12	82.4
4C-Human_immunodeficiency_virus_1-M02251:99:000000000-APALE:1:1111:11510:8MS80	Lentiviral vector pLenti6-HA-Puro, complete sequence	97.92	48	1	0	92	139	52	99	2e-12	82.4
4C-Human_immunodeficiency_virus_1-M02251:99:000000000-APALE:1:1111:11510:8MS80	Lentiviral vector pLenti6-HA-Blast, complete sequence	97.92	48	1	0	92	139	52	99	2e-12	82.4
4C-Human_immunodeficiency_virus_1-M02251:99:000000000-APALE:1:1111:11510:8MS80	Lentiviral vector pLenti6-Flag-Puro, complete sequence	97.92	48	1	0	92	139	52	99	2e-12	82.4
4C-Human_immunodeficiency_virus_1-M02251:99:000000000-APALE:1:1111:11510:8MS80	Lentiviral vector pLenti6-Flag-Blast, complete sequence	97.92	48	1	0	92	139	52	99	2e-12	82.4
4C-Human_immunodeficiency_virus_1-M02251:99:000000000-APALE:1:1111:11510:8MS80	Lentiviral vector pLenti6-eGFP-V5-Puro, complete sequence	97.92	48	1	0	92	139	52	99	2e-12	82.4
4C-Human_immunodeficiency_virus_1-M02251:99:000000000-APALE:1:1113:5981:18542	Lentiviral vector pLenti6-VSV-Puro, complete sequence	97.92	48	1	0	1	48	99	52	9e-13	82.4
4C-Human_immunodeficiency_virus_1-M02251:99:000000000-APALE:1:1113:5981:18542	Lentiviral vector pLenti6-VSV-Blast, complete sequence	97.92	48	1	0	1	48	99	52	9e-13	82.4
4C-Human_immunodeficiency_virus_1-M02251:99:000000000-APALE:1:1113:5981:18542	Lentiviral vector pLenti6-V5-Puro, complete sequence	97.92	48	1	0	1	48	99	52	9e-13	82.4
4C-Human_immunodeficiency_virus_1-M02251:99:000000000-APALE:1:1113:5981:18542	Lentiviral vector pLenti6-tdTomato-V5-Puro, complete sequence	97.92	48	1	0	1	48	99	52	9e-13	82.4
4C-Human_immunodeficiency_virus_1-M02251:99:000000000-APALE:1:1113:5981:18542	Lentiviral vector pLenti6-tdTomato-V5-Blast, complete sequence	97.92	48	1	0	1	48	99	52	9e-13	82.4
4C-Human_immunodeficiency_virus_1-M02251:99:000000000-APALE:1:1113:5981:18542	Lentiviral vector pLenti6-HA-Puro, complete sequence	97.92	48	1	0	1	48	99	52	9e-13	82.4
4C-Human_immunodeficiency_virus_1-M02251:99:000000000-APALE:1:1113:5981:18542	Lentiviral vector pLenti6-HA-Blast, complete sequence	97.92	48	1	0	1	48	99	52	9e-13	82.4
4C-Human_immunodeficiency_virus_1-M02251:99:000000000-APALE:1:1113:5981:18542	Lentiviral vector pLenti6-Flag-Puro, complete sequence	97.92	48	1	0	1	48	99	52	9e-13	82.4
4C-Human_immunodeficiency_virus_1-M02251:99:000000000-APALE:1:1113:5981:18542	Lentiviral vector pLenti6-Flag-Blast, complete sequence	97.92	48	1	0	1	48	99	52	9e-13	82.4
4C-Human_immunodeficiency_virus_1-M02251:99:000000000-APALE:1:1113:5981:18542	Lentiviral vector pLenti6-eGFP-V5-Puro, complete sequence	97.92	48	1	0	1	48	99	52	9e-13	82.4
4C-Human_immunodeficiency_virus_1-M02251:99:000000000-APALE:1:1114:11245:10013	Lentiviral vector pLenti6-VSV-Puro, complete sequence	97.92	48	1	0	1	48	99	52	2e-12	82.4
4C-Human_immunodeficiency_virus_1-M02251:99:000000000-APALE:1:1114:11245:10013	Lentiviral vector pLenti6-VSV-Blast, complete sequence	97.92	48	1	0	1	48	99	52	2e-12	82.4
4C-Human_immunodeficiency_virus_1-M02251:99:000000000-APALE:1:1114:11245:10013	Lentiviral vector pLenti6-V5-Puro, complete sequence	97.92	48	1	0	1	48	99	52	2e-12	82.4
4C-Human_immunodeficiency_virus_1-M02251:99:000000000-APALE:1:1114:11245:10013	Lentiviral vector pLenti6-tdTomato-V5-Puro, complete sequence	97.92	48	1	0	1	48	99	52	2e-12	82.4
4C-Human_immunodeficiency_virus_1-M02251:99:000000000-APALE:1:1114:11245:10013	Lentiviral vector pLenti6-tdTomato-V5-Blast, complete sequence	97.92	48	1	0	1	48	99	52	2e-12	82.4
4C-Human_immunodeficiency_virus_1-M02251:99:000000000-APALE:1:1114:11245:10013	Lentiviral vector pLenti6-HA-Puro, complete sequence	97.92	48	1	0	1	48	99	52	2e-12	82.4
4C-Human_immunodeficiency_virus_1-M02251:99:000000000-APALE:1:1114:11245:10013	Lentiviral vector pLenti6-HA-Blast, complete sequence	97.92	48	1	0	1	48	99	52	2e-12	82.4
4C-Human_immunodeficiency_virus_1-M02251:99:000000000-APALE:1:1114:11245:10013	Lentiviral vector pLenti6-Flag-Puro, complete sequence	97.92	48	1	0	1	48	99	52	2e-12	82.4
4C-Human_immunodeficiency_virus_1-M02251:99:000000000-APALE:1:1114:11245:10013	Lentiviral vector pLenti6-Flag-Blast, complete sequence	97.92	48	1	0	1	48	99	52	2e-12	82.4
4C-Human_immunodeficiency_virus_1-M02251:99:000000000-APALE:1:1114:11245:10013	Lentiviral vector pLenti6-eGFP-V5-Puro, complete sequence	97.92	48	1	0	1	48	99	52	2e-12	82.4
4C-Human_immunodeficiency_virus_1-M02251:99:000000000-APALE:1:1115:7456:22992	Lentiviral vector pLenti6-VSV-Puro, complete sequence	97.92	48	1	0	92	139	52	99	2e-12	82.4
4C-Human_immunodeficiency_virus_1-M02251:99:000000000-APALE:1:1115:7456:22992	Lentiviral vector pLenti6-VSV-Blast, complete sequence	97.92	48	1	0	92	139	52	99	2e-12	82.4
4C-Human_immunodeficiency_virus_1-M02251:99:000000000-APALE:1:1115:7456:22992	Lentiviral vector pLenti6-V5-Puro, complete sequence	97.92	48	1	0	92	139	52	99	2e-12	82.4
4C-Human_immunodeficiency_virus_1-M02251:99:000000000-APALE:1:1115:7456:22992	Lentiviral vector pLenti6-tdTomato-V5-Puro, complete sequence	97.92	48	1	0	92	139	52	99	2e-12	82.4
4C-Human_immunodeficiency_virus_1-M02251:99:000000000-APALE:1:1115:7456:22992	Lentiviral vector pLenti6-tdTomato-V5-Blast, complete sequence	97.92	48	1	0	92	139	52	99	2e-12	82.4
4C-Human_immunodeficiency_virus_1-M02251:99:000000000-APALE:1:1115:7456:22992	Lentiviral vector pLenti6-HA-Puro, complete sequence	97.92	48	1	0	92	139	52	99	2e-12	82.4
4C-Human_immunodeficiency_virus_1-M02251:99:000000000-APALE:1:1115:7456:22992	Lentiviral vector pLenti6-HA-Blast, complete sequence	97.92	48	1	0	92	139	52	99	2e-12	82.4
4C-Human_immunodeficiency_virus_1-M02251:99:000000000-APALE:1:1115:7456:22992	Lentiviral vector pLenti6-Flag-Puro, complete sequence	97.92	48	1	0	92	139	52	99	2e-12	82.4
4C-Human_immunodeficiency_virus_1-M02251:99:000000000-APALE:1:1115:7456:22992	Lentiviral vector pLenti6-Flag-Blast, complete sequence	97.92	48	1	0	92	139	52	99	2e-12	82.4
4C-Human_immunodeficiency_virus_1-M02251:99:000000000-APALE:1:1115:7456:22992	Lentiviral vector pLenti6-eGFP-V5-Puro, complete sequence	97.92	48	1	0	92	139	52	99	2e-12	82.4
4C-Human_immunodeficiency_virus_1-M02251:99:000000000-APALE:1:2101:24290:23201	Lentiviral vector pLenti6-VSV-Puro, complete sequence	97.96	49	1	0	1	49	100	52	5e-13	84.2
4C-Human_immunodeficiency_virus_1-M02251:99:000000000-APALE:1:2101:24290:23201	Lentiviral vector pLenti6-VSV-Blast, complete sequence	97.96	49	1	0	1	49	100	52	5e-13	84.2
4C-Human_immunodeficiency_virus_1-M02251:99:000000000-APALE:1:2101:24290:23201	Lentiviral vector pLenti6-V5-Puro, complete sequence	97.96	49	1	0	1	49	100	52	5e-13	84.2
4C-Human_immunodeficiency_virus_1-M02251:99:000000000-APALE:1:2101:24290:23201	Lentiviral vector pLenti6-tdTomato-V5-Puro, complete sequence	97.96	49	1	0	1	49	100	52	5e-13	84.2
4C-Human_immunodeficiency_virus_1-M02251:99:000000000-APALE:1:2101:24290:23201	Lentiviral vector pLenti6-tdTomato-V5-Blast, complete sequence	97.96	49	1	0	1	49	100	52	5e-13	84.2
4C-Human_immunodeficiency_virus_1-M02251:99:000000000-APALE:1:2101:24290:23201	Lentiviral vector pLenti6-HA-Puro, complete sequence	97.96	49	1	0	1	49	100	52	5e-13	84.2
4C-Human_immunodeficiency_virus_1-M02251:99:000000000-APALE:1:2101:24290:23201	Lentiviral vector pLenti6-HA-Blast, complete sequence	97.96	49	1	0	1	49	100	52	5e-13	84.2
4C-Human_immunodeficiency_virus_1-M02251:99:000000000-APALE:1:2101:24290:23201	Lentiviral vector pLenti6-Flag-Puro, complete sequence	97.96	49	1	0	1	49	100	52	5e-13	84.2
4C-Human_immunodeficiency_virus_1-M02251:99:000000000-APALE:1:2101:24290:23201	Lentiviral vector pLenti6-Flag-Blast, complete sequence	97.96	49	1	0	1	49	100	52	5e-13	84.2
4C-Human_immunodeficiency_virus_1-M02251:99:000000000-APALE:1:2101:24290:23201	Lentiviral vector pLenti6-eGFP-V5-Puro, complete sequence	97.96	49	1	0	1	49	100	52	5e-13	84.2
4C-Human_immunodeficiency_virus_1-M02251:99:000000000-APALE:1:2102:24897:8045	Lentiviral vector pLenti6-VSV-Puro, complete sequence	97.92	48	1	0	1	48	99	52	2e-12	82.4
4C-Human_immunodeficiency_virus_1-M02251:99:000000000-APALE:1:2102:24897:8045	Lentiviral vector pLenti6-VSV-Blast, complete sequence	97.92	48	1	0	1	48	99	52	2e-12	82.4
4C-Human_immunodeficiency_virus_1-M02251:99:000000000-APALE:1:2102:24897:8045	Lentiviral vector pLenti6-V5-Puro, complete sequence	97.92	48	1	0	1	48	99	52	2e-12	82.4
4C-Human_immunodeficiency_virus_1-M02251:99:000000000-APALE:1:2102:24897:8045	Lentiviral vector pLenti6-tdTomato-V5-Puro, complete sequence	97.92	48	1	0	1	48	99	52	2e-12	82.4
4C-Human_immunodeficiency_virus_1-M02251:99:000000000-APALE:1:2102:24897:8045	Lentiviral vector pLenti6-tdTomato-V5-Blast, complete sequence	97.92	48	1	0	1	48	99	52	2e-12	82.4
4C-Human_immunodeficiency_virus_1-M02251:99:000000000-APALE:1:2102:24897:8045	Lentiviral vector pLenti6-HA-Puro, complete sequence	97.92	48	1	0	1	48	99	52	2e-12	82.4
4C-Human_immunodeficiency_virus_1-M02251:99:000000000-APALE:1:2102:24897:8045	Lentiviral vector pLenti6-HA-Blast, complete sequence	97.92	48	1	0	1	48	99	52	2e-12	82.4
4C-Human_immunodeficiency_virus_1-M02251:99:000000000-APALE:1:2102:24897:8045	Lentiviral vector pLenti6-Flag-Puro, complete sequence	97.92	48	1	0	1	48	99	52	2e-12	82.4
4C-Human_immunodeficiency_virus_1-M02251:99:000000000-APALE:1:2102:24897:8045	Lentiviral vector pLenti6-Flag-Blast, complete sequence	97.92	48	1	0	1	48	99	52	2e-12	82.4
4C-Human_immunodeficiency_virus_1-M02251:99:000000000-APALE:1:2102:24897:8045	Lentiviral vector pLenti6-eGFP-V5-Puro, complete sequence	97.92	48	1	0	1	48	99	52	2e-12	82.4
4C-Human_immunodeficiency_virus_1-M02251:99:000000000-APALE:1:2117:23932:4984	Ralstonia solanacearum genome assembly 9 genomes, chromosome : IX	86.67	90	12	0	129	218	5530589	5530500	4e-20	109
4C-Human_immunodeficiency_virus_1-M02251:99:000000000-APALE:1:2117:23932:4984	Ralstonia solanacearum genome assembly 9 genomes, chromosome : IX	86.67	90	11	1	129	218	5545555	5545643	4e-19	105
4C-Human_immunodeficiency_virus_1-M02251:99:000000000-APALE:1:2117:23932:4984	Ralstonia solanacearum genome assembly 9 genomes, chromosome : IX	86.52	89	11	1	138	226	1685707	1685794	2e-18	104
4C-Human_immunodeficiency_virus_1-M02251:99:000000000-APALE:1:2117:23932:4984	Ralstonia solanacearum genome assembly 9 genomes, chromosome : IX	87.06	85	11	0	134	218	5530247	5530331	2e-18	104
4C-Human_immunodeficiency_virus_1-M02251:99:000000000-APALE:1:2117:23932:4984	Ralstonia solanacearum genome assembly 9 genomes, chromosome : IX	87.65	81	10	0	138	218	5468187	5468107	5e-18	102
4C-Human_immunodeficiency_virus_1-M02251:99:000000000-APALE:1:2117:23932:4984	Ralstonia solanacearum genome assembly 9 genomes, chromosome : IX	87.65	81	10	0	138	218	5513684	5513764	5e-18	102
4C-Human_immunodeficiency_virus_1-M02251:99:000000000-APALE:1:2117:23932:4984	Ralstonia solanacearum genome assembly 9 genomes, chromosome : IX	87.65	81	10	0	138	218	5516035	5515955	5e-18	102
4C-Human_immunodeficiency_virus_1-M02251:99:000000000-APALE:1:2117:23932:4984	Ralstonia solanacearum genome assembly 9 genomes, chromosome : IX	87.65	81	10	0	138	218	5516863	5516943	5e-18	102
4C-Human_immunodeficiency_virus_1-M02251:99:000000000-APALE:1:2117:23932:4984	Ralstonia solanacearum genome assembly 9 genomes, chromosome : IX	87.65	81	10	0	138	218	5519684	5519604	5e-18	102
4C-Human_immunodeficiency_virus_1-M02251:99:000000000-APALE:1:2117:23932:4984	Ralstonia solanacearum genome assembly 9 genomes, chromosome : IX	87.65	81	10	0	138	218	5527479	5527559	5e-18	102
4C-Invertebrate_iridovirus_22-M02251:99:000000000-APALE:1:2119:13143:4557	Invertebrate iridovirus 22 complete genome	79.34	305	50	4	2	301	185541	185837	9e-66	260
4C-Invertebrate_iridovirus_22-M02251:99:000000000-APALE:1:2119:13143:4557	Invertebrate iridovirus 22 complete genome	82.19	219	39	0	83	301	188164	188382	3e-53	219
4C-Invertebrate_iridovirus_22-M02251:99:000000000-APALE:1:2119:13143:4557	Invertebrate iridovirus 22 complete genome	74.31	253	55	3	14	264	115515	115759	2e-35	159
4C-Invertebrate_iridovirus_22-M02251:99:000000000-APALE:1:2119:13143:4557	Invertebrate iridovirus 22 complete genome	72.38	181	50	0	82	262	63628	63808	5e-18	102
4C-Invertebrate_iridovirus_22-M02251:99:000000000-APALE:1:2119:13143:4557	Invertebrate iridovirus 22 complete genome	72.19	169	47	0	98	266	122162	122330	3e-15	93.3
4C-Invertebrate_iridovirus_22-M02251:99:000000000-APALE:1:2119:13143:4557	Invertebrate iridovirus 22 complete genome	71.51	172	45	2	98	267	157031	156862	1e-12	84.2
4C-Invertebrate_iridovirus_22-M02251:99:000000000-APALE:1:2119:13143:4557	Invertebrate iridovirus 22 complete genome	78.12	96	10	1	170	265	185326	185410	1e-12	84.2
4C-Invertebrate_iridovirus_22-M02251:99:000000000-APALE:1:2119:13143:4557	Invertebrate iridescent virus 22 isolate IIV22Aberystwyth complete genome	80.37	270	40	4	2	266	184235	184496	2e-60	242
4C-Invertebrate_iridovirus_22-M02251:99:000000000-APALE:1:2119:13143:4557	Invertebrate iridescent virus 22 isolate IIV22Aberystwyth complete genome	78.52	284	58	3	19	301	44305	44586	2e-55	226
4C-Invertebrate_iridovirus_22-M02251:99:000000000-APALE:1:2119:13143:4557	Invertebrate iridescent virus 22 isolate IIV22Aberystwyth complete genome	88.17	169	20	0	96	264	99180	99348	3e-52	215
4C-Human_immunodeficiency_virus_1-M02251:99:000000000-APALE:1:2119:27608:6008	Lentiviral vector pLenti6-VSV-Puro, complete sequence	97.92	48	1	0	64	111	52	99	1e-12	82.4
4C-Human_immunodeficiency_virus_1-M02251:99:000000000-APALE:1:2119:27608:6008	Lentiviral vector pLenti6-VSV-Blast, complete sequence	97.92	48	1	0	64	111	52	99	1e-12	82.4
4C-Human_immunodeficiency_virus_1-M02251:99:000000000-APALE:1:2119:27608:6008	Lentiviral vector pLenti6-V5-Puro, complete sequence	97.92	48	1	0	64	111	52	99	1e-12	82.4
4C-Human_immunodeficiency_virus_1-M02251:99:000000000-APALE:1:2119:27608:6008	Lentiviral vector pLenti6-tdTomato-V5-Puro, complete sequence	97.92	48	1	0	64	111	52	99	1e-12	82.4
4C-Human_immunodeficiency_virus_1-M02251:99:000000000-APALE:1:2119:27608:6008	Lentiviral vector pLenti6-tdTomato-V5-Blast, complete sequence	97.92	48	1	0	64	111	52	99	1e-12	82.4
4C-Human_immunodeficiency_virus_1-M02251:99:000000000-APALE:1:2119:27608:6008	Lentiviral vector pLenti6-HA-Puro, complete sequence	97.92	48	1	0	64	111	52	99	1e-12	82.4
4C-Human_immunodeficiency_virus_1-M02251:99:000000000-APALE:1:2119:27608:6008	Lentiviral vector pLenti6-HA-Blast, complete sequence	97.92	48	1	0	64	111	52	99	1e-12	82.4
4C-Human_immunodeficiency_virus_1-M02251:99:000000000-APALE:1:2119:27608:6008	Lentiviral vector pLenti6-Flag-Puro, complete sequence	97.92	48	1	0	64	111	52	99	1e-12	82.4
4C-Human_immunodeficiency_virus_1-M02251:99:000000000-APALE:1:2119:27608:6008	Lentiviral vector pLenti6-Flag-Blast, complete sequence	97.92	48	1	0	64	111	52	99	1e-12	82.4
4C-Human_immunodeficiency_virus_1-M02251:99:000000000-APALE:1:2119:27608:6008	Lentiviral vector pLenti6-eGFP-V5-Puro, complete sequence	97.92	48	1	0	64	111	52	99	1e-12	82.4
2C-Human_immunodeficiency_virus_1-M02251:99:000000000-APALE:1:1103:14904:4285	Lentiviral vector pLenti6-VSV-Puro, complete sequence	97.92	48	1	0	62	109	52	99	1e-12	82.4
2C-Human_immunodeficiency_virus_1-M02251:99:000000000-APALE:1:1103:14904:4285	Lentiviral vector pLenti6-VSV-Blast, complete sequence	97.92	48	1	0	62	109	52	99	1e-12	82.4
2C-Human_immunodeficiency_virus_1-M02251:99:000000000-APALE:1:1103:14904:4285	Lentiviral vector pLenti6-V5-Puro, complete sequence	97.92	48	1	0	62	109	52	99	1e-12	82.4
2C-Human_immunodeficiency_virus_1-M02251:99:000000000-APALE:1:1103:14904:4285	Lentiviral vector pLenti6-tdTomato-V5-Puro, complete sequence	97.92	48	1	0	62	109	52	99	1e-12	82.4
2C-Human_immunodeficiency_virus_1-M02251:99:000000000-APALE:1:1103:14904:4285	Lentiviral vector pLenti6-tdTomato-V5-Blast, complete sequence	97.92	48	1	0	62	109	52	99	1e-12	82.4
2C-Human_immunodeficiency_virus_1-M02251:99:000000000-APALE:1:1103:14904:4285	Lentiviral vector pLenti6-HA-Puro, complete sequence	97.92	48	1	0	62	109	52	99	1e-12	82.4
2C-Human_immunodeficiency_virus_1-M02251:99:000000000-APALE:1:1103:14904:4285	Lentiviral vector pLenti6-HA-Blast, complete sequence	97.92	48	1	0	62	109	52	99	1e-12	82.4
2C-Human_immunodeficiency_virus_1-M02251:99:000000000-APALE:1:1103:14904:4285	Lentiviral vector pLenti6-Flag-Puro, complete sequence	97.92	48	1	0	62	109	52	99	1e-12	82.4
2C-Human_immunodeficiency_virus_1-M02251:99:000000000-APALE:1:1103:14904:4285	Lentiviral vector pLenti6-Flag-Blast, complete sequence	97.92	48	1	0	62	109	52	99	1e-12	82.4
2C-Human_immunodeficiency_virus_1-M02251:99:000000000-APALE:1:1103:14904:4285	Lentiviral vector pLenti6-eGFP-V5-Puro, complete sequence	97.92	48	1	0	62	109	52	99	1e-12	82.4
2C-Human_immunodeficiency_virus_1-M02251:99:000000000-APALE:1:1108:19524:16102	Lentiviral vector pLenti6-VSV-Puro, complete sequence	97.92	48	1	0	55	102	52	99	1e-12	82.4
2C-Human_immunodeficiency_virus_1-M02251:99:000000000-APALE:1:1108:19524:16102	Lentiviral vector pLenti6-VSV-Blast, complete sequence	97.92	48	1	0	55	102	52	99	1e-12	82.4
2C-Human_immunodeficiency_virus_1-M02251:99:000000000-APALE:1:1108:19524:16102	Lentiviral vector pLenti6-V5-Puro, complete sequence	97.92	48	1	0	55	102	52	99	1e-12	82.4
2C-Human_immunodeficiency_virus_1-M02251:99:000000000-APALE:1:1108:19524:16102	Lentiviral vector pLenti6-tdTomato-V5-Puro, complete sequence	97.92	48	1	0	55	102	52	99	1e-12	82.4
2C-Human_immunodeficiency_virus_1-M02251:99:000000000-APALE:1:1108:19524:16102	Lentiviral vector pLenti6-tdTomato-V5-Blast, complete sequence	97.92	48	1	0	55	102	52	99	1e-12	82.4
2C-Human_immunodeficiency_virus_1-M02251:99:000000000-APALE:1:1108:19524:16102	Lentiviral vector pLenti6-HA-Puro, complete sequence	97.92	48	1	0	55	102	52	99	1e-12	82.4
2C-Human_immunodeficiency_virus_1-M02251:99:000000000-APALE:1:1108:19524:16102	Lentiviral vector pLenti6-HA-Blast, complete sequence	97.92	48	1	0	55	102	52	99	1e-12	82.4
2C-Human_immunodeficiency_virus_1-M02251:99:000000000-APALE:1:1108:19524:16102	Lentiviral vector pLenti6-Flag-Puro, complete sequence	97.92	48	1	0	55	102	52	99	1e-12	82.4
2C-Human_immunodeficiency_virus_1-M02251:99:000000000-APALE:1:1108:19524:16102	Lentiviral vector pLenti6-Flag-Blast, complete sequence	97.92	48	1	0	55	102	52	99	1e-12	82.4
2C-Human_immunodeficiency_virus_1-M02251:99:000000000-APALE:1:1108:19524:16102	Lentiviral vector pLenti6-eGFP-V5-Puro, complete sequence	97.92	48	1	0	55	102	52	99	1e-12	82.4
2C-Human_immunodeficiency_virus_1-M02251:99:000000000-APALE:1:1109:18258:14918	Ralstonia solanacearum genome assembly 9 genomes, chromosome : II	96.72	61	2	0	106	166	5669116	5669056	5e-18	102
2C-Human_immunodeficiency_virus_1-M02251:99:000000000-APALE:1:1109:18258:14918	Ralstonia solanacearum genome assembly 9 genomes, chromosome : II	98.28	58	1	0	106	163	674708	674651	2e-17	100
2C-Human_immunodeficiency_virus_1-M02251:99:000000000-APALE:1:1109:18258:14918	Ralstonia solanacearum genome assembly 9 genomes, chromosome : II	98.28	58	1	0	106	163	919739	919682	2e-17	100
2C-Human_immunodeficiency_virus_1-M02251:99:000000000-APALE:1:1109:18258:14918	Ralstonia solanacearum genome assembly 9 genomes, chromosome : II	98.28	58	1	0	106	163	4862666	4862723	2e-17	100
2C-Human_immunodeficiency_virus_1-M02251:99:000000000-APALE:1:1109:18258:14918	Ralstonia solanacearum genome assembly 9 genomes, chromosome : II	98.28	58	1	0	106	163	5212541	5212598	2e-17	100
2C-Human_immunodeficiency_virus_1-M02251:99:000000000-APALE:1:1109:18258:14918	Ralstonia solanacearum genome assembly 9 genomes, chromosome : II	98.28	58	1	0	106	163	5459506	5459563	2e-17	100
2C-Human_immunodeficiency_virus_1-M02251:99:000000000-APALE:1:1109:18258:14918	Ralstonia solanacearum genome assembly 9 genomes, chromosome : II	98.28	58	1	0	106	163	5673432	5673489	2e-17	100
2C-Human_immunodeficiency_virus_1-M02251:99:000000000-APALE:1:1109:18258:14918	Ralstonia solanacearum genome assembly 9 genomes, chromosome : II	96.61	59	2	0	106	164	51795	51737	7e-17	98.7
2C-Human_immunodeficiency_virus_1-M02251:99:000000000-APALE:1:1109:18258:14918	Ralstonia solanacearum genome assembly 9 genomes, chromosome : II	98.21	56	1	0	106	161	3482407	3482352	2e-16	96.9
2C-Human_immunodeficiency_virus_1-M02251:99:000000000-APALE:1:1109:18258:14918	Ralstonia solanacearum genome assembly 9 genomes, chromosome : II	96.55	58	2	0	106	163	5807115	5807058	2e-16	96.9
2C-Human_immunodeficiency_virus_1-M02251:99:000000000-APALE:1:1112:9979:1485	Lentiviral vector pLenti6-VSV-Puro, complete sequence	97.67	43	1	0	1	43	99	57	1e-10	73.4
2C-Human_immunodeficiency_virus_1-M02251:99:000000000-APALE:1:1112:9979:1485	Lentiviral vector pLenti6-VSV-Blast, complete sequence	97.67	43	1	0	1	43	99	57	1e-10	73.4
2C-Human_immunodeficiency_virus_1-M02251:99:000000000-APALE:1:1112:9979:1485	Lentiviral vector pLenti6-V5-Puro, complete sequence	97.67	43	1	0	1	43	99	57	1e-10	73.4
2C-Human_immunodeficiency_virus_1-M02251:99:000000000-APALE:1:1112:9979:1485	Lentiviral vector pLenti6-tdTomato-V5-Puro, complete sequence	97.67	43	1	0	1	43	99	57	1e-10	73.4
2C-Human_immunodeficiency_virus_1-M02251:99:000000000-APALE:1:1112:9979:1485	Lentiviral vector pLenti6-tdTomato-V5-Blast, complete sequence	97.67	43	1	0	1	43	99	57	1e-10	73.4
2C-Human_immunodeficiency_virus_1-M02251:99:000000000-APALE:1:1112:9979:1485	Lentiviral vector pLenti6-HA-Puro, complete sequence	97.67	43	1	0	1	43	99	57	1e-10	73.4
2C-Human_immunodeficiency_virus_1-M02251:99:000000000-APALE:1:1112:9979:1485	Lentiviral vector pLenti6-HA-Blast, complete sequence	97.67	43	1	0	1	43	99	57	1e-10	73.4
2C-Human_immunodeficiency_virus_1-M02251:99:000000000-APALE:1:1112:9979:1485	Lentiviral vector pLenti6-Flag-Puro, complete sequence	97.67	43	1	0	1	43	99	57	1e-10	73.4
2C-Human_immunodeficiency_virus_1-M02251:99:000000000-APALE:1:1112:9979:1485	Lentiviral vector pLenti6-Flag-Blast, complete sequence	97.67	43	1	0	1	43	99	57	1e-10	73.4
2C-Human_immunodeficiency_virus_1-M02251:99:000000000-APALE:1:1112:9979:1485	Lentiviral vector pLenti6-eGFP-V5-Puro, complete sequence	97.67	43	1	0	1	43	99	57	1e-10	73.4
2C-Human_immunodeficiency_virus_1-M02251:99:000000000-APALE:1:1115:23002:12404	Human DNA sequence from clone RP4-569M23 on chromosome 20q12-13.1, complete sequence	91.95	87	7	0	185	271	83904	83990	5e-25	125
2C-Human_immunodeficiency_virus_1-M02251:99:000000000-APALE:1:1115:23002:12404	Lentiviral vector pLenti6-VSV-Puro, complete sequence	97.92	48	1	0	1	48	99	52	5e-12	82.4
2C-Human_immunodeficiency_virus_1-M02251:99:000000000-APALE:1:1115:23002:12404	Lentiviral vector pLenti6-VSV-Blast, complete sequence	97.92	48	1	0	1	48	99	52	5e-12	82.4
2C-Human_immunodeficiency_virus_1-M02251:99:000000000-APALE:1:1115:23002:12404	Lentiviral vector pLenti6-V5-Puro, complete sequence	97.92	48	1	0	1	48	99	52	5e-12	82.4
2C-Human_immunodeficiency_virus_1-M02251:99:000000000-APALE:1:1115:23002:12404	Lentiviral vector pLenti6-tdTomato-V5-Puro, complete sequence	97.92	48	1	0	1	48	99	52	5e-12	82.4
2C-Human_immunodeficiency_virus_1-M02251:99:000000000-APALE:1:1115:23002:12404	Lentiviral vector pLenti6-tdTomato-V5-Blast, complete sequence	97.92	48	1	0	1	48	99	52	5e-12	82.4
2C-Human_immunodeficiency_virus_1-M02251:99:000000000-APALE:1:1115:23002:12404	Lentiviral vector pLenti6-HA-Puro, complete sequence	97.92	48	1	0	1	48	99	52	5e-12	82.4
2C-Human_immunodeficiency_virus_1-M02251:99:000000000-APALE:1:1115:23002:12404	Lentiviral vector pLenti6-HA-Blast, complete sequence	97.92	48	1	0	1	48	99	52	5e-12	82.4
2C-Human_immunodeficiency_virus_1-M02251:99:000000000-APALE:1:1115:23002:12404	Lentiviral vector pLenti6-Flag-Puro, complete sequence	97.92	48	1	0	1	48	99	52	5e-12	82.4
2C-Human_immunodeficiency_virus_1-M02251:99:000000000-APALE:1:1115:23002:12404	Lentiviral vector pLenti6-Flag-Blast, complete sequence	97.92	48	1	0	1	48	99	52	5e-12	82.4
2C-Human_immunodeficiency_virus_1-M02251:99:000000000-APALE:1:1116:9927:10658	Lentiviral vector pLenti6-VSV-Puro, complete sequence	97.92	48	1	0	1	48	99	52	2e-12	82.4
2C-Human_immunodeficiency_virus_1-M02251:99:000000000-APALE:1:1116:9927:10658	Lentiviral vector pLenti6-VSV-Blast, complete sequence	97.92	48	1	0	1	48	99	52	2e-12	82.4
2C-Human_immunodeficiency_virus_1-M02251:99:000000000-APALE:1:1116:9927:10658	Lentiviral vector pLenti6-V5-Puro, complete sequence	97.92	48	1	0	1	48	99	52	2e-12	82.4
2C-Human_immunodeficiency_virus_1-M02251:99:000000000-APALE:1:1116:9927:10658	Lentiviral vector pLenti6-tdTomato-V5-Puro, complete sequence	97.92	48	1	0	1	48	99	52	2e-12	82.4
2C-Human_immunodeficiency_virus_1-M02251:99:000000000-APALE:1:1116:9927:10658	Lentiviral vector pLenti6-tdTomato-V5-Blast, complete sequence	97.92	48	1	0	1	48	99	52	2e-12	82.4
2C-Human_immunodeficiency_virus_1-M02251:99:000000000-APALE:1:1116:9927:10658	Lentiviral vector pLenti6-HA-Puro, complete sequence	97.92	48	1	0	1	48	99	52	2e-12	82.4
2C-Human_immunodeficiency_virus_1-M02251:99:000000000-APALE:1:1116:9927:10658	Lentiviral vector pLenti6-HA-Blast, complete sequence	97.92	48	1	0	1	48	99	52	2e-12	82.4
2C-Human_immunodeficiency_virus_1-M02251:99:000000000-APALE:1:1116:9927:10658	Lentiviral vector pLenti6-Flag-Puro, complete sequence	97.92	48	1	0	1	48	99	52	2e-12	82.4
2C-Human_immunodeficiency_virus_1-M02251:99:000000000-APALE:1:1116:9927:10658	Lentiviral vector pLenti6-Flag-Blast, complete sequence	97.92	48	1	0	1	48	99	52	2e-12	82.4
2C-Human_immunodeficiency_virus_1-M02251:99:000000000-APALE:1:1116:9927:10658	Lentiviral vector pLenti6-eGFP-V5-Puro, complete sequence	97.92	48	1	0	1	48	99	52	2e-12	82.4
2C-Human_immunodeficiency_virus_1-M02251:99:000000000-APALE:1:2103:19351:13099	Lentiviral vector pLenti6-VSV-Puro, complete sequence	97.96	49	1	0	86	134	52	100	5e-13	84.2
2C-Human_immunodeficiency_virus_1-M02251:99:000000000-APALE:1:2103:19351:13099	Lentiviral vector pLenti6-VSV-Blast, complete sequence	97.96	49	1	0	86	134	52	100	5e-13	84.2
2C-Human_immunodeficiency_virus_1-M02251:99:000000000-APALE:1:2103:19351:13099	Lentiviral vector pLenti6-V5-Puro, complete sequence	97.96	49	1	0	86	134	52	100	5e-13	84.2
2C-Human_immunodeficiency_virus_1-M02251:99:000000000-APALE:1:2103:19351:13099	Lentiviral vector pLenti6-tdTomato-V5-Puro, complete sequence	97.96	49	1	0	86	134	52	100	5e-13	84.2
2C-Human_immunodeficiency_virus_1-M02251:99:000000000-APALE:1:2103:19351:13099	Lentiviral vector pLenti6-tdTomato-V5-Blast, complete sequence	97.96	49	1	0	86	134	52	100	5e-13	84.2
2C-Human_immunodeficiency_virus_1-M02251:99:000000000-APALE:1:2103:19351:13099	Lentiviral vector pLenti6-HA-Puro, complete sequence	97.96	49	1	0	86	134	52	100	5e-13	84.2
2C-Human_immunodeficiency_virus_1-M02251:99:000000000-APALE:1:2103:19351:13099	Lentiviral vector pLenti6-HA-Blast, complete sequence	97.96	49	1	0	86	134	52	100	5e-13	84.2
2C-Human_immunodeficiency_virus_1-M02251:99:000000000-APALE:1:2103:19351:13099	Lentiviral vector pLenti6-Flag-Puro, complete sequence	97.96	49	1	0	86	134	52	100	5e-13	84.2
2C-Human_immunodeficiency_virus_1-M02251:99:000000000-APALE:1:2103:19351:13099	Lentiviral vector pLenti6-Flag-Blast, complete sequence	97.96	49	1	0	86	134	52	100	5e-13	84.2
2C-Human_immunodeficiency_virus_1-M02251:99:000000000-APALE:1:2103:19351:13099	Lentiviral vector pLenti6-eGFP-V5-Puro, complete sequence	97.96	49	1	0	86	134	52	100	5e-13	84.2
2C-Human_immunodeficiency_virus_1-M02251:99:000000000-APALE:1:2111:118MS:6675	Homo sapiens 12 BAC RP11-797M17 (Roswell Park Cancer Institute Human BAC Library) complete sequence	81.48	162	30	0	139	300	70087	69926	8e-35	158
2C-Human_immunodeficiency_virus_1-M02251:99:000000000-APALE:1:2111:118MS:6675	Pongo pygmaeus genome assembly, chromosome: XII	78.26	138	19	3	139	276	108812427	108812553	1e-20	111
2C-Human_immunodeficiency_virus_1-M02251:99:000000000-APALE:1:2111:118MS:6675	Pongo pygmaeus genome assembly, chromosome: XII	74.78	115	29	0	139	253	125249025	125249139	2e-10	77
2C-Human_immunodeficiency_virus_1-M02251:99:000000000-APALE:1:2111:118MS:6675	Pongo pygmaeus genome assembly, chromosome: XII	80.28	71	14	0	139	209	96255434	96255364	4e-07	66.2
2C-Human_immunodeficiency_virus_1-M02251:99:000000000-APALE:1:2111:118MS:6675	Pongo pygmaeus genome assembly, chromosome: XII	77.78	81	18	0	139	219	114511456	114511376	4e-07	66.2
2C-Human_immunodeficiency_virus_1-M02251:99:000000000-APALE:1:2111:118MS:6675	Pongo pygmaeus genome assembly, chromosome: XII	78.05	82	16	1	139	218	111957959	111958040	1e-06	64.4
2C-Human_immunodeficiency_virus_1-M02251:99:000000000-APALE:1:2111:118MS:6675	Pongo pygmaeus genome assembly, chromosome: XII	84.21	57	9	0	139	195	41736022	41736078	5e-06	62.6
2C-Human_immunodeficiency_virus_1-M02251:99:000000000-APALE:1:2111:118MS:6675	Pongo pygmaeus genome assembly, chromosome: XII	78.21	78	15	1	139	214	111357265	111357188	5e-06	62.6
2C-Human_immunodeficiency_virus_1-M02251:99:000000000-APALE:1:2111:118MS:6675	Pongo pygmaeus genome assembly, chromosome: XII	75.79	95	20	2	138	232	121699749	121699840	5e-06	62.6
2C-Human_immunodeficiency_virus_1-M02251:99:000000000-APALE:1:2111:118MS:6675	Pongo pygmaeus genome assembly, chromosome: XII	79.71	69	14	0	139	207	125973660	125973592	5e-06	62.6
2C-Human_immunodeficiency_virus_1-M02251:99:000000000-APALE:1:2113:10636:16571	Lentiviral vector pLenti6-VSV-Puro, complete sequence	97.92	48	1	0	8	55	52	99	4e-13	82.4
2C-Human_immunodeficiency_virus_1-M02251:99:000000000-APALE:1:2113:10636:16571	Lentiviral vector pLenti6-VSV-Blast, complete sequence	97.92	48	1	0	8	55	52	99	4e-13	82.4
2C-Human_immunodeficiency_virus_1-M02251:99:000000000-APALE:1:2113:10636:16571	Lentiviral vector pLenti6-V5-Puro, complete sequence	97.92	48	1	0	8	55	52	99	4e-13	82.4
2C-Human_immunodeficiency_virus_1-M02251:99:000000000-APALE:1:2113:10636:16571	Lentiviral vector pLenti6-tdTomato-V5-Puro, complete sequence	97.92	48	1	0	8	55	52	99	4e-13	82.4
2C-Human_immunodeficiency_virus_1-M02251:99:000000000-APALE:1:2113:10636:16571	Lentiviral vector pLenti6-tdTomato-V5-Blast, complete sequence	97.92	48	1	0	8	55	52	99	4e-13	82.4
2C-Human_immunodeficiency_virus_1-M02251:99:000000000-APALE:1:2113:10636:16571	Lentiviral vector pLenti6-HA-Puro, complete sequence	97.92	48	1	0	8	55	52	99	4e-13	82.4
2C-Human_immunodeficiency_virus_1-M02251:99:000000000-APALE:1:2113:10636:16571	Lentiviral vector pLenti6-HA-Blast, complete sequence	97.92	48	1	0	8	55	52	99	4e-13	82.4
2C-Human_immunodeficiency_virus_1-M02251:99:000000000-APALE:1:2113:10636:16571	Lentiviral vector pLenti6-Flag-Puro, complete sequence	97.92	48	1	0	8	55	52	99	4e-13	82.4
2C-Human_immunodeficiency_virus_1-M02251:99:000000000-APALE:1:2113:10636:16571	Lentiviral vector pLenti6-Flag-Blast, complete sequence	97.92	48	1	0	8	55	52	99	4e-13	82.4
2C-Human_immunodeficiency_virus_1-M02251:99:000000000-APALE:1:2113:10636:16571	Lentiviral vector pLenti6-eGFP-V5-Puro, complete sequence	97.92	48	1	0	8	55	52	99	4e-13	82.4
2C-Human_immunodeficiency_virus_1-M02251:99:000000000-APALE:1:2117:11787:10355	Escherichia coli plasmid pV158-a DNA, contig: V158-a_scaffold_2, complete sequence, strain: V158	96.55	58	2	0	87	144	36189	36246	2e-16	96.9
2C-Human_immunodeficiency_virus_1-M02251:99:000000000-APALE:1:2117:11787:10355	Ralstonia solanacearum genome assembly 9 genomes, chromosome : II	96.55	58	2	0	87	144	674709	674652	2e-16	96.9
2C-Human_immunodeficiency_virus_1-M02251:99:000000000-APALE:1:2117:11787:10355	Ralstonia solanacearum genome assembly 9 genomes, chromosome : II	96.55	58	2	0	87	144	919740	919683	2e-16	96.9
2C-Human_immunodeficiency_virus_1-M02251:99:000000000-APALE:1:2117:11787:10355	Ralstonia solanacearum genome assembly 9 genomes, chromosome : II	96.55	58	2	0	87	144	4862665	4862722	2e-16	96.9
2C-Human_immunodeficiency_virus_1-M02251:99:000000000-APALE:1:2117:11787:10355	Ralstonia solanacearum genome assembly 9 genomes, chromosome : II	96.55	58	2	0	87	144	5212540	5212597	2e-16	96.9
2C-Human_immunodeficiency_virus_1-M02251:99:000000000-APALE:1:2117:11787:10355	Ralstonia solanacearum genome assembly 9 genomes, chromosome : II	96.55	58	2	0	87	144	5459505	5459562	2e-16	96.9
2C-Human_immunodeficiency_virus_1-M02251:99:000000000-APALE:1:2117:11787:10355	Ralstonia solanacearum genome assembly 9 genomes, chromosome : II	96.55	58	2	0	87	144	5669117	5669060	2e-16	96.9
2C-Human_immunodeficiency_virus_1-M02251:99:000000000-APALE:1:2117:11787:10355	Ralstonia solanacearum genome assembly 9 genomes, chromosome : II	96.55	58	2	0	87	144	5673431	5673488	2e-16	96.9
2C-Human_immunodeficiency_virus_1-M02251:99:000000000-APALE:1:2117:11787:10355	Ralstonia solanacearum genome assembly 9 genomes, chromosome : II	96.49	57	2	0	87	143	51796	51740	8e-16	95.1
2C-Human_immunodeficiency_virus_1-M02251:99:000000000-APALE:1:2117:11787:10355	Ralstonia solanacearum genome assembly 9 genomes, chromosome : II	96.49	57	2	0	87	143	3482408	3482352	8e-16	95.1
5C-Mouse_astrovirus_M-52/USA/2008-M02251:99:000000000-APALE:1:1102:16513:16766	Mus musculus STARD3 N-terminal like, mRNA (cDNA clone MGC:6324 IMAGE:3256725), complete cds	87.76	49	6	0	253	301	1258	1306	5e-06	62.6
5C-Human_immunodeficiency_virus_1-M02251:99:000000000-APALE:1:1108:19732:3771	Lentiviral vector pLenti6-VSV-Puro, complete sequence	97.78	45	1	0	1	45	99	55	1e-11	77
5C-Human_immunodeficiency_virus_1-M02251:99:000000000-APALE:1:1108:19732:3771	Lentiviral vector pLenti6-VSV-Blast, complete sequence	97.78	45	1	0	1	45	99	55	1e-11	77
5C-Human_immunodeficiency_virus_1-M02251:99:000000000-APALE:1:1108:19732:3771	Lentiviral vector pLenti6-V5-Puro, complete sequence	97.78	45	1	0	1	45	99	55	1e-11	77
5C-Human_immunodeficiency_virus_1-M02251:99:000000000-APALE:1:1108:19732:3771	Lentiviral vector pLenti6-tdTomato-V5-Puro, complete sequence	97.78	45	1	0	1	45	99	55	1e-11	77
5C-Human_immunodeficiency_virus_1-M02251:99:000000000-APALE:1:1108:19732:3771	Lentiviral vector pLenti6-tdTomato-V5-Blast, complete sequence	97.78	45	1	0	1	45	99	55	1e-11	77
5C-Human_immunodeficiency_virus_1-M02251:99:000000000-APALE:1:1108:19732:3771	Lentiviral vector pLenti6-HA-Puro, complete sequence	97.78	45	1	0	1	45	99	55	1e-11	77
5C-Human_immunodeficiency_virus_1-M02251:99:000000000-APALE:1:1108:19732:3771	Lentiviral vector pLenti6-HA-Blast, complete sequence	97.78	45	1	0	1	45	99	55	1e-11	77
5C-Human_immunodeficiency_virus_1-M02251:99:000000000-APALE:1:1108:19732:3771	Lentiviral vector pLenti6-Flag-Puro, complete sequence	97.78	45	1	0	1	45	99	55	1e-11	77
5C-Human_immunodeficiency_virus_1-M02251:99:000000000-APALE:1:1108:19732:3771	Lentiviral vector pLenti6-Flag-Blast, complete sequence	97.78	45	1	0	1	45	99	55	1e-11	77
5C-Human_immunodeficiency_virus_1-M02251:99:000000000-APALE:1:1108:19732:3771	Lentiviral vector pLenti6-eGFP-V5-Puro, complete sequence	97.78	45	1	0	1	45	99	55	1e-11	77
5C-Agrotis_segetum_nucleopolyhedrovirus-M02251:99:000000000-APALE:1:1113:6819:6449	PREDICTED: Wasmannia auropunctata protein ariadne-1 (LOC105460785), transcript variant X4, mRNA	91.3	46	4	0	10	55	59	104	5e-08	66.2
5C-Agrotis_segetum_nucleopolyhedrovirus-M02251:99:000000000-APALE:1:1113:6819:6449	PREDICTED: Wasmannia auropunctata protein ariadne-1 (LOC105460785), transcript variant X2, mRNA	91.3	46	4	0	10	55	59	104	5e-08	66.2
5C-Agrotis_segetum_nucleopolyhedrovirus-M02251:99:000000000-APALE:1:1113:6819:6449	PREDICTED: Wasmannia auropunctata protein ariadne-1 (LOC105460785), transcript variant X1, mRNA	91.3	46	4	0	10	55	59	104	5e-08	66.2
5C-Agrotis_segetum_nucleopolyhedrovirus-M02251:99:000000000-APALE:1:1113:6819:6449	PREDICTED: Wasmannia auropunctata protein ariadne-1 (LOC105460785), transcript variant X4, mRNA	91.3	46	4	0	11	56	104	59	5e-08	66.2
5C-Agrotis_segetum_nucleopolyhedrovirus-M02251:99:000000000-APALE:1:1113:6819:6449	PREDICTED: Wasmannia auropunctata protein ariadne-1 (LOC105460785), transcript variant X2, mRNA	91.3	46	4	0	11	56	104	59	5e-08	66.2
5C-Agrotis_segetum_nucleopolyhedrovirus-M02251:99:000000000-APALE:1:1113:6819:6449	PREDICTED: Wasmannia auropunctata protein ariadne-1 (LOC105460785), transcript variant X1, mRNA	91.3	46	4	0	11	56	104	59	5e-08	66.2
5C-Human_immunodeficiency_virus_1-M02251:99:000000000-APALE:1:1118:23927:9579	Lentiviral vector pLenti6-VSV-Puro, complete sequence	97.96	49	1	0	107	155	52	100	1e-12	84.2
5C-Human_immunodeficiency_virus_1-M02251:99:000000000-APALE:1:1118:23927:9579	Lentiviral vector pLenti6-VSV-Blast, complete sequence	97.96	49	1	0	107	155	52	100	1e-12	84.2
5C-Human_immunodeficiency_virus_1-M02251:99:000000000-APALE:1:1118:23927:9579	Lentiviral vector pLenti6-V5-Puro, complete sequence	97.96	49	1	0	107	155	52	100	1e-12	84.2
5C-Human_immunodeficiency_virus_1-M02251:99:000000000-APALE:1:1118:23927:9579	Lentiviral vector pLenti6-tdTomato-V5-Puro, complete sequence	97.96	49	1	0	107	155	52	100	1e-12	84.2
5C-Human_immunodeficiency_virus_1-M02251:99:000000000-APALE:1:1118:23927:9579	Lentiviral vector pLenti6-tdTomato-V5-Blast, complete sequence	97.96	49	1	0	107	155	52	100	1e-12	84.2
5C-Human_immunodeficiency_virus_1-M02251:99:000000000-APALE:1:1118:23927:9579	Lentiviral vector pLenti6-HA-Puro, complete sequence	97.96	49	1	0	107	155	52	100	1e-12	84.2
5C-Human_immunodeficiency_virus_1-M02251:99:000000000-APALE:1:1118:23927:9579	Lentiviral vector pLenti6-HA-Blast, complete sequence	97.96	49	1	0	107	155	52	100	1e-12	84.2
5C-Human_immunodeficiency_virus_1-M02251:99:000000000-APALE:1:1118:23927:9579	Lentiviral vector pLenti6-Flag-Puro, complete sequence	97.96	49	1	0	107	155	52	100	1e-12	84.2
5C-Human_immunodeficiency_virus_1-M02251:99:000000000-APALE:1:1118:23927:9579	Lentiviral vector pLenti6-Flag-Blast, complete sequence	97.96	49	1	0	107	155	52	100	1e-12	84.2
5C-Human_immunodeficiency_virus_1-M02251:99:000000000-APALE:1:1118:23927:9579	Lentiviral vector pLenti6-eGFP-V5-Puro, complete sequence	97.96	49	1	0	107	155	52	100	1e-12	84.2
5C-Human_immunodeficiency_virus_1-M02251:99:000000000-APALE:1:2104:9416:19666	Ralstonia solanacearum genome assembly 9 genomes, chromosome : I	96.61	59	2	0	94	152	1739805	1739863	7e-17	98.7
5C-Human_immunodeficiency_virus_1-M02251:99:000000000-APALE:1:2104:9416:19666	Ralstonia solanacearum genome assembly 9 genomes, chromosome : I	96.61	59	2	0	94	152	4489331	4489273	7e-17	98.7
5C-Human_immunodeficiency_virus_1-M02251:99:000000000-APALE:1:2104:9416:19666	Ralstonia solanacearum genome assembly 9 genomes, chromosome : I	96.61	59	2	0	94	152	5403614	5403556	7e-17	98.7
5C-Human_immunodeficiency_virus_1-M02251:99:000000000-APALE:1:2104:9416:19666	Ralstonia solanacearum genome assembly 9 genomes, chromosome : I	96.55	58	2	0	94	151	105832	105889	2e-16	96.9
5C-Human_immunodeficiency_virus_1-M02251:99:000000000-APALE:1:2104:9416:19666	Ralstonia solanacearum genome assembly 9 genomes, chromosome : I	96.55	58	2	0	94	151	496567	496624	2e-16	96.9
5C-Human_immunodeficiency_virus_1-M02251:99:000000000-APALE:1:2104:9416:19666	Ralstonia solanacearum genome assembly 9 genomes, chromosome : I	96.55	58	2	0	94	151	2477986	2478043	2e-16	96.9
5C-Human_immunodeficiency_virus_1-M02251:99:000000000-APALE:1:2104:9416:19666	Ralstonia solanacearum genome assembly 9 genomes, chromosome : I	96.55	58	2	0	94	151	2634536	2634593	2e-16	96.9
5C-Human_immunodeficiency_virus_1-M02251:99:000000000-APALE:1:2104:9416:19666	Ralstonia solanacearum genome assembly 9 genomes, chromosome : I	96.55	58	2	0	94	151	3089743	3089686	2e-16	96.9
5C-Human_immunodeficiency_virus_1-M02251:99:000000000-APALE:1:2104:9416:19666	Ralstonia solanacearum genome assembly 9 genomes, chromosome : I	96.55	58	2	0	94	151	3142304	3142361	2e-16	96.9
5C-Human_immunodeficiency_virus_1-M02251:99:000000000-APALE:1:2104:9416:19666	Ralstonia solanacearum genome assembly 9 genomes, chromosome : I	96.55	58	2	0	94	151	3539605	3539662	2e-16	96.9
5C-Human_immunodeficiency_virus_1-M02251:99:000000000-APALE:1:2111:20513:14729	Lentiviral vector pLenti6-VSV-Puro, complete sequence	97.92	48	1	0	59	106	52	99	1e-12	82.4
5C-Human_immunodeficiency_virus_1-M02251:99:000000000-APALE:1:2111:20513:14729	Lentiviral vector pLenti6-VSV-Blast, complete sequence	97.92	48	1	0	59	106	52	99	1e-12	82.4
5C-Human_immunodeficiency_virus_1-M02251:99:000000000-APALE:1:2111:20513:14729	Lentiviral vector pLenti6-V5-Puro, complete sequence	97.92	48	1	0	59	106	52	99	1e-12	82.4
5C-Human_immunodeficiency_virus_1-M02251:99:000000000-APALE:1:2111:20513:14729	Lentiviral vector pLenti6-tdTomato-V5-Puro, complete sequence	97.92	48	1	0	59	106	52	99	1e-12	82.4
5C-Human_immunodeficiency_virus_1-M02251:99:000000000-APALE:1:2111:20513:14729	Lentiviral vector pLenti6-tdTomato-V5-Blast, complete sequence	97.92	48	1	0	59	106	52	99	1e-12	82.4
5C-Human_immunodeficiency_virus_1-M02251:99:000000000-APALE:1:2111:20513:14729	Lentiviral vector pLenti6-HA-Puro, complete sequence	97.92	48	1	0	59	106	52	99	1e-12	82.4
5C-Human_immunodeficiency_virus_1-M02251:99:000000000-APALE:1:2111:20513:14729	Lentiviral vector pLenti6-HA-Blast, complete sequence	97.92	48	1	0	59	106	52	99	1e-12	82.4
5C-Human_immunodeficiency_virus_1-M02251:99:000000000-APALE:1:2111:20513:14729	Lentiviral vector pLenti6-Flag-Puro, complete sequence	97.92	48	1	0	59	106	52	99	1e-12	82.4
5C-Human_immunodeficiency_virus_1-M02251:99:000000000-APALE:1:2111:20513:14729	Lentiviral vector pLenti6-Flag-Blast, complete sequence	97.92	48	1	0	59	106	52	99	1e-12	82.4
5C-Human_immunodeficiency_virus_1-M02251:99:000000000-APALE:1:2111:20513:14729	Lentiviral vector pLenti6-eGFP-V5-Puro, complete sequence	97.92	48	1	0	59	106	52	99	1e-12	82.4
5C-Human_immunodeficiency_virus_1-M02251:99:000000000-APALE:1:2115:9302:13800	Lentiviral vector pLenti6-VSV-Puro, complete sequence	97.92	48	1	0	1	48	99	52	2e-12	82.4
5C-Human_immunodeficiency_virus_1-M02251:99:000000000-APALE:1:2115:9302:13800	Lentiviral vector pLenti6-VSV-Blast, complete sequence	97.92	48	1	0	1	48	99	52	2e-12	82.4
5C-Human_immunodeficiency_virus_1-M02251:99:000000000-APALE:1:2115:9302:13800	Lentiviral vector pLenti6-V5-Puro, complete sequence	97.92	48	1	0	1	48	99	52	2e-12	82.4
5C-Human_immunodeficiency_virus_1-M02251:99:000000000-APALE:1:2115:9302:13800	Lentiviral vector pLenti6-tdTomato-V5-Puro, complete sequence	97.92	48	1	0	1	48	99	52	2e-12	82.4
5C-Human_immunodeficiency_virus_1-M02251:99:000000000-APALE:1:2115:9302:13800	Lentiviral vector pLenti6-tdTomato-V5-Blast, complete sequence	97.92	48	1	0	1	48	99	52	2e-12	82.4
5C-Human_immunodeficiency_virus_1-M02251:99:000000000-APALE:1:2115:9302:13800	Lentiviral vector pLenti6-HA-Puro, complete sequence	97.92	48	1	0	1	48	99	52	2e-12	82.4
5C-Human_immunodeficiency_virus_1-M02251:99:000000000-APALE:1:2115:9302:13800	Lentiviral vector pLenti6-HA-Blast, complete sequence	97.92	48	1	0	1	48	99	52	2e-12	82.4
5C-Human_immunodeficiency_virus_1-M02251:99:000000000-APALE:1:2115:9302:13800	Lentiviral vector pLenti6-Flag-Puro, complete sequence	97.92	48	1	0	1	48	99	52	2e-12	82.4
5C-Human_immunodeficiency_virus_1-M02251:99:000000000-APALE:1:2115:9302:13800	Lentiviral vector pLenti6-Flag-Blast, complete sequence	97.92	48	1	0	1	48	99	52	2e-12	82.4
5C-Human_immunodeficiency_virus_1-M02251:99:000000000-APALE:1:2115:9302:13800	Lentiviral vector pLenti6-eGFP-V5-Puro, complete sequence	97.92	48	1	0	1	48	99	52	2e-12	82.4
5C-Perigonia_lusca_single_nucleopolyhedrovirus-M02251:99:000000000-APALE:1:2117:22876:25MS7	Brugia timori genome assembly B_timori_Indonesia_v1_0_4 ,scaffold BTMF_scaffold0006162	70.31	229	32	13	41	267	2006	1812	2e-11	80.6
5C-Parvovirus_NIH-CQV-M02251:99:000000000-APALE:1:2118:28200:9056	Parvo-like hybrid virus UC2, partial genome	100	42	0	0	1	42	3570	3611	8e-12	77
5C-Parvovirus_NIH-CQV-M02251:99:000000000-APALE:1:2118:28200:9056	Parvo-like hybrid virus UC2, partial genome	97.62	42	0	1	1	42	69	29	4e-09	68
5C-Parvovirus_NIH-CQV-M02251:99:000000000-APALE:1:2118:28200:9056	Parvo-like hybrid virus UC4, complete genome	100	42	0	0	1	42	69	28	8e-12	77
5C-Parvovirus_NIH-CQV-M02251:99:000000000-APALE:1:2118:28200:9056	Parvo-like hybrid virus UC4, complete genome	100	42	0	0	1	42	3570	3611	8e-12	77
5C-Parvovirus_NIH-CQV-M02251:99:000000000-APALE:1:2118:28200:9056	Parvo-like hybrid virus UC5, partial genome	100	42	0	0	1	42	69	28	8e-12	77
5C-Parvovirus_NIH-CQV-M02251:99:000000000-APALE:1:2118:28200:9056	Parvo-like hybrid virus UC5, partial genome	100	42	0	0	1	42	3590	3631	8e-12	77
5C-Parvovirus_NIH-CQV-M02251:99:000000000-APALE:1:2118:28200:9056	Parvo-like hybrid virus UC7, partial genome	100	42	0	0	1	42	3554	3595	8e-12	77
5C-Parvovirus_NIH-CQV-M02251:99:000000000-APALE:1:2118:28200:9056	Parvo-like hybrid virus UC7, partial genome	97.62	42	0	1	1	42	53	13	4e-09	68
5C-Parvovirus_NIH-CQV-M02251:99:000000000-APALE:1:2118:28200:9056	Parvo-like hybrid virus UC8, partial genome	100	42	0	0	1	42	54	13	8e-12	77
5C-Parvovirus_NIH-CQV-M02251:99:000000000-APALE:1:2118:28200:9056	Parvo-like hybrid virus UC8, partial genome	97.62	42	0	1	1	42	3555	3595	4e-09	68
6C-Human_immunodeficiency_virus_1-M02251:99:000000000-APALE:1:1110:7358:11665	Lentiviral vector pLenti6-VSV-Puro, complete sequence	97.92	48	1	0	1	48	99	52	1e-12	82.4
6C-Human_immunodeficiency_virus_1-M02251:99:000000000-APALE:1:1110:7358:11665	Lentiviral vector pLenti6-VSV-Blast, complete sequence	97.92	48	1	0	1	48	99	52	1e-12	82.4
6C-Human_immunodeficiency_virus_1-M02251:99:000000000-APALE:1:1110:7358:11665	Lentiviral vector pLenti6-V5-Puro, complete sequence	97.92	48	1	0	1	48	99	52	1e-12	82.4
6C-Human_immunodeficiency_virus_1-M02251:99:000000000-APALE:1:1110:7358:11665	Lentiviral vector pLenti6-tdTomato-V5-Puro, complete sequence	97.92	48	1	0	1	48	99	52	1e-12	82.4
6C-Human_immunodeficiency_virus_1-M02251:99:000000000-APALE:1:1110:7358:11665	Lentiviral vector pLenti6-tdTomato-V5-Blast, complete sequence	97.92	48	1	0	1	48	99	52	1e-12	82.4
6C-Human_immunodeficiency_virus_1-M02251:99:000000000-APALE:1:1110:7358:11665	Lentiviral vector pLenti6-HA-Puro, complete sequence	97.92	48	1	0	1	48	99	52	1e-12	82.4
6C-Human_immunodeficiency_virus_1-M02251:99:000000000-APALE:1:1110:7358:11665	Lentiviral vector pLenti6-HA-Blast, complete sequence	97.92	48	1	0	1	48	99	52	1e-12	82.4
6C-Human_immunodeficiency_virus_1-M02251:99:000000000-APALE:1:1110:7358:11665	Lentiviral vector pLenti6-Flag-Puro, complete sequence	97.92	48	1	0	1	48	99	52	1e-12	82.4
6C-Human_immunodeficiency_virus_1-M02251:99:000000000-APALE:1:1110:7358:11665	Lentiviral vector pLenti6-Flag-Blast, complete sequence	97.92	48	1	0	1	48	99	52	1e-12	82.4
6C-Human_immunodeficiency_virus_1-M02251:99:000000000-APALE:1:1110:7358:11665	Lentiviral vector pLenti6-eGFP-V5-Puro, complete sequence	97.92	48	1	0	1	48	99	52	1e-12	82.4
6C-Human_immunodeficiency_virus_1-M02251:99:000000000-APALE:1:1113:25353:5854	Lentiviral vector pLenti6-VSV-Puro, complete sequence	97.92	48	1	0	1	48	99	52	2e-12	82.4
6C-Human_immunodeficiency_virus_1-M02251:99:000000000-APALE:1:1113:25353:5854	Lentiviral vector pLenti6-VSV-Blast, complete sequence	97.92	48	1	0	1	48	99	52	2e-12	82.4
6C-Human_immunodeficiency_virus_1-M02251:99:000000000-APALE:1:1113:25353:5854	Lentiviral vector pLenti6-V5-Puro, complete sequence	97.92	48	1	0	1	48	99	52	2e-12	82.4
6C-Human_immunodeficiency_virus_1-M02251:99:000000000-APALE:1:1113:25353:5854	Lentiviral vector pLenti6-tdTomato-V5-Puro, complete sequence	97.92	48	1	0	1	48	99	52	2e-12	82.4
6C-Human_immunodeficiency_virus_1-M02251:99:000000000-APALE:1:1113:25353:5854	Lentiviral vector pLenti6-tdTomato-V5-Blast, complete sequence	97.92	48	1	0	1	48	99	52	2e-12	82.4
6C-Human_immunodeficiency_virus_1-M02251:99:000000000-APALE:1:1113:25353:5854	Lentiviral vector pLenti6-HA-Puro, complete sequence	97.92	48	1	0	1	48	99	52	2e-12	82.4
6C-Human_immunodeficiency_virus_1-M02251:99:000000000-APALE:1:1113:25353:5854	Lentiviral vector pLenti6-HA-Blast, complete sequence	97.92	48	1	0	1	48	99	52	2e-12	82.4
6C-Human_immunodeficiency_virus_1-M02251:99:000000000-APALE:1:1113:25353:5854	Lentiviral vector pLenti6-Flag-Puro, complete sequence	97.92	48	1	0	1	48	99	52	2e-12	82.4
6C-Human_immunodeficiency_virus_1-M02251:99:000000000-APALE:1:1113:25353:5854	Lentiviral vector pLenti6-Flag-Blast, complete sequence	97.92	48	1	0	1	48	99	52	2e-12	82.4
6C-Human_immunodeficiency_virus_1-M02251:99:000000000-APALE:1:1113:25353:5854	Lentiviral vector pLenti6-eGFP-V5-Puro, complete sequence	97.92	48	1	0	1	48	99	52	2e-12	82.4
6C-Human_immunodeficiency_virus_1-M02251:99:000000000-APALE:1:2107:23866:4046	Lentiviral vector pLenti6-VSV-Puro, complete sequence	97.92	48	1	0	76	123	52	99	2e-12	82.4
6C-Human_immunodeficiency_virus_1-M02251:99:000000000-APALE:1:2107:23866:4046	Lentiviral vector pLenti6-VSV-Blast, complete sequence	97.92	48	1	0	76	123	52	99	2e-12	82.4
6C-Human_immunodeficiency_virus_1-M02251:99:000000000-APALE:1:2107:23866:4046	Lentiviral vector pLenti6-V5-Puro, complete sequence	97.92	48	1	0	76	123	52	99	2e-12	82.4
6C-Human_immunodeficiency_virus_1-M02251:99:000000000-APALE:1:2107:23866:4046	Lentiviral vector pLenti6-tdTomato-V5-Puro, complete sequence	97.92	48	1	0	76	123	52	99	2e-12	82.4
6C-Human_immunodeficiency_virus_1-M02251:99:000000000-APALE:1:2107:23866:4046	Lentiviral vector pLenti6-tdTomato-V5-Blast, complete sequence	97.92	48	1	0	76	123	52	99	2e-12	82.4
6C-Human_immunodeficiency_virus_1-M02251:99:000000000-APALE:1:2107:23866:4046	Lentiviral vector pLenti6-HA-Puro, complete sequence	97.92	48	1	0	76	123	52	99	2e-12	82.4
6C-Human_immunodeficiency_virus_1-M02251:99:000000000-APALE:1:2107:23866:4046	Lentiviral vector pLenti6-HA-Blast, complete sequence	97.92	48	1	0	76	123	52	99	2e-12	82.4
6C-Human_immunodeficiency_virus_1-M02251:99:000000000-APALE:1:2107:23866:4046	Lentiviral vector pLenti6-Flag-Puro, complete sequence	97.92	48	1	0	76	123	52	99	2e-12	82.4
6C-Human_immunodeficiency_virus_1-M02251:99:000000000-APALE:1:2107:23866:4046	Lentiviral vector pLenti6-Flag-Blast, complete sequence	97.92	48	1	0	76	123	52	99	2e-12	82.4
6C-Human_immunodeficiency_virus_1-M02251:99:000000000-APALE:1:2107:23866:4046	Lentiviral vector pLenti6-eGFP-V5-Puro, complete sequence	97.92	48	1	0	76	123	52	99	2e-12	82.4
6C-Human_immunodeficiency_virus_1-M02251:99:000000000-APALE:1:2109:9011:22718	Lentiviral vector pLenti6-VSV-Puro, complete sequence	97.92	48	1	0	1	48	99	52	5e-12	82.4
6C-Human_immunodeficiency_virus_1-M02251:99:000000000-APALE:1:2109:9011:22718	Lentiviral vector pLenti6-VSV-Blast, complete sequence	97.92	48	1	0	1	48	99	52	5e-12	82.4
6C-Human_immunodeficiency_virus_1-M02251:99:000000000-APALE:1:2109:9011:22718	Lentiviral vector pLenti6-V5-Puro, complete sequence	97.92	48	1	0	1	48	99	52	5e-12	82.4
6C-Human_immunodeficiency_virus_1-M02251:99:000000000-APALE:1:2109:9011:22718	Lentiviral vector pLenti6-tdTomato-V5-Puro, complete sequence	97.92	48	1	0	1	48	99	52	5e-12	82.4
6C-Human_immunodeficiency_virus_1-M02251:99:000000000-APALE:1:2109:9011:22718	Lentiviral vector pLenti6-tdTomato-V5-Blast, complete sequence	97.92	48	1	0	1	48	99	52	5e-12	82.4
6C-Human_immunodeficiency_virus_1-M02251:99:000000000-APALE:1:2109:9011:22718	Lentiviral vector pLenti6-HA-Puro, complete sequence	97.92	48	1	0	1	48	99	52	5e-12	82.4
6C-Human_immunodeficiency_virus_1-M02251:99:000000000-APALE:1:2109:9011:22718	Lentiviral vector pLenti6-HA-Blast, complete sequence	97.92	48	1	0	1	48	99	52	5e-12	82.4
6C-Human_immunodeficiency_virus_1-M02251:99:000000000-APALE:1:2109:9011:22718	Lentiviral vector pLenti6-Flag-Puro, complete sequence	97.92	48	1	0	1	48	99	52	5e-12	82.4
6C-Human_immunodeficiency_virus_1-M02251:99:000000000-APALE:1:2109:9011:22718	Lentiviral vector pLenti6-Flag-Blast, complete sequence	97.92	48	1	0	1	48	99	52	5e-12	82.4
6C-Human_immunodeficiency_virus_1-M02251:99:000000000-APALE:1:2109:9011:22718	Lentiviral vector pLenti6-eGFP-V5-Puro, complete sequence	97.92	48	1	0	1	48	99	52	5e-12	82.4
6C-Human_immunodeficiency_virus_1-M02251:99:000000000-APALE:1:2111:13969:24865	Lentiviral vector pLenti6-VSV-Puro, complete sequence	97.92	48	1	0	1	48	99	52	2e-12	82.4
6C-Human_immunodeficiency_virus_1-M02251:99:000000000-APALE:1:2111:13969:24865	Lentiviral vector pLenti6-VSV-Blast, complete sequence	97.92	48	1	0	1	48	99	52	2e-12	82.4
6C-Human_immunodeficiency_virus_1-M02251:99:000000000-APALE:1:2111:13969:24865	Lentiviral vector pLenti6-V5-Puro, complete sequence	97.92	48	1	0	1	48	99	52	2e-12	82.4
6C-Human_immunodeficiency_virus_1-M02251:99:000000000-APALE:1:2111:13969:24865	Lentiviral vector pLenti6-tdTomato-V5-Puro, complete sequence	97.92	48	1	0	1	48	99	52	2e-12	82.4
6C-Human_immunodeficiency_virus_1-M02251:99:000000000-APALE:1:2111:13969:24865	Lentiviral vector pLenti6-tdTomato-V5-Blast, complete sequence	97.92	48	1	0	1	48	99	52	2e-12	82.4
6C-Human_immunodeficiency_virus_1-M02251:99:000000000-APALE:1:2111:13969:24865	Lentiviral vector pLenti6-HA-Puro, complete sequence	97.92	48	1	0	1	48	99	52	2e-12	82.4
6C-Human_immunodeficiency_virus_1-M02251:99:000000000-APALE:1:2111:13969:24865	Lentiviral vector pLenti6-HA-Blast, complete sequence	97.92	48	1	0	1	48	99	52	2e-12	82.4
6C-Human_immunodeficiency_virus_1-M02251:99:000000000-APALE:1:2111:13969:24865	Lentiviral vector pLenti6-Flag-Puro, complete sequence	97.92	48	1	0	1	48	99	52	2e-12	82.4
6C-Human_immunodeficiency_virus_1-M02251:99:000000000-APALE:1:2111:13969:24865	Lentiviral vector pLenti6-Flag-Blast, complete sequence	97.92	48	1	0	1	48	99	52	2e-12	82.4
6C-Human_immunodeficiency_virus_1-M02251:99:000000000-APALE:1:2111:13969:24865	Lentiviral vector pLenti6-eGFP-V5-Puro, complete sequence	97.92	48	1	0	1	48	99	52	2e-12	82.4
7C-Human_herpesvirus_5-M02251:99:000000000-APALE:1:1101:11498:6213	Cloning vector pGP-Lenti3, complete sequence	100	39	0	0	1	39	2247	2285	1e-09	71.6
7C-Human_herpesvirus_5-M02251:99:000000000-APALE:1:1101:11498:6213	Ralstonia solanacearum genome assembly 9 genomes, chromosome : I	86.46	96	6	3	110	202	5212091	5212000	1e-19	107
7C-Human_herpesvirus_5-M02251:99:000000000-APALE:1:1101:11498:6213	Ralstonia solanacearum genome assembly 9 genomes, chromosome : I	86.52	89	5	3	117	202	3589168	3589252	2e-17	100
7C-Human_herpesvirus_5-M02251:99:000000000-APALE:1:1101:11498:6213	Ralstonia solanacearum genome assembly 9 genomes, chromosome : I	86.21	87	6	2	117	200	5323946	5324029	2e-17	100
7C-Human_herpesvirus_5-M02251:99:000000000-APALE:1:1101:11498:6213	Ralstonia solanacearum genome assembly 9 genomes, chromosome : I	85.71	84	6	2	117	197	4614106	4614186	8e-16	95.1
7C-Human_herpesvirus_5-M02251:99:000000000-APALE:1:1101:11498:6213	Ralstonia solanacearum genome assembly 9 genomes, chromosome : I	85.06	87	7	2	117	200	5179182	5179099	8e-16	95.1
7C-Human_herpesvirus_5-M02251:99:000000000-APALE:1:1101:11498:6213	Ralstonia solanacearum genome assembly 9 genomes, chromosome : I	85.06	87	7	2	117	200	5393271	5393188	8e-16	95.1
7C-Human_herpesvirus_5-M02251:99:000000000-APALE:1:1101:11498:6213	Ralstonia solanacearum genome assembly 9 genomes, chromosome : I	82.35	85	9	2	117	198	4420329	4420410	5e-12	82.4
7C-Human_herpesvirus_5-M02251:99:000000000-APALE:1:1101:11498:6213	Ralstonia solanacearum genome assembly 9 genomes, chromosome : I	85.71	70	4	2	116	182	4931478	4931412	6e-11	78.8
7C-Human_herpesvirus_5-M02251:99:000000000-APALE:1:1101:11498:6213	Ralstonia solanacearum genome assembly 9 genomes, chromosome : I	84.38	64	4	2	117	177	4052848	4052908	1e-07	68
7C-Wiseana_iridescent_virus-M02251:99:000000000-APALE:1:1108:24104:8506	Invertebrate iridovirus 25 complete genome	94.51	91	5	0	1	91	114568	114658	1e-30	141
7C-Wiseana_iridescent_virus-M02251:99:000000000-APALE:1:1108:24104:8506	Wiseana iridescent virus, complete genome	92.31	91	7	0	1	91	38992	39082	7e-28	132
7C-Wiseana_iridescent_virus-M02251:99:000000000-APALE:1:1108:24104:8506	Invertebrate iridescent virus 30 complete genome	76.92	91	21	0	1	91	110854	110944	7e-09	69.8
7C-Wiseana_iridescent_virus-M02251:99:000000000-APALE:1:1108:24104:8506	Invertebrate iridescent virus 22 isolate IIV22Aberystwyth complete genome	76.92	91	21	0	1	91	109034	109124	7e-09	69.8
7C-Wiseana_iridescent_virus-M02251:99:000000000-APALE:1:1108:24104:8506	Invertebrate iridovirus 22 complete genome	76.92	91	21	0	1	91	108732	108822	7e-09	69.8
7C-Wiseana_iridescent_virus-M02251:99:000000000-APALE:1:1108:24104:8506	Invertebrate iridovirus 25 complete genome	94.51	91	5	0	1	91	114658	114568	1e-30	141
7C-Wiseana_iridescent_virus-M02251:99:000000000-APALE:1:1108:24104:8506	Wiseana iridescent virus, complete genome	92.31	91	7	0	1	91	39082	38992	7e-28	132
7C-Wiseana_iridescent_virus-M02251:99:000000000-APALE:1:1108:24104:8506	Invertebrate iridescent virus 30 complete genome	76.92	91	21	0	1	91	110944	110854	7e-09	69.8
7C-Wiseana_iridescent_virus-M02251:99:000000000-APALE:1:1108:24104:8506	Invertebrate iridescent virus 22 isolate IIV22Aberystwyth complete genome	76.92	91	21	0	1	91	109124	109034	7e-09	69.8
7C-Wiseana_iridescent_virus-M02251:99:000000000-APALE:1:1108:24104:8506	Invertebrate iridovirus 22 complete genome	76.92	91	21	0	1	91	108822	108732	7e-09	69.8
7C-Wiseana_iridescent_virus-M02251:99:000000000-APALE:1:1110:14623:6250	Invertebrate iridovirus 25 complete genome	94.51	91	5	0	1	91	114568	114658	1e-30	141
7C-Wiseana_iridescent_virus-M02251:99:000000000-APALE:1:1110:14623:6250	Wiseana iridescent virus, complete genome	92.31	91	7	0	1	91	38992	39082	7e-28	132
7C-Wiseana_iridescent_virus-M02251:99:000000000-APALE:1:1110:14623:6250	Invertebrate iridescent virus 30 complete genome	76.92	91	21	0	1	91	110854	110944	7e-09	69.8
7C-Wiseana_iridescent_virus-M02251:99:000000000-APALE:1:1110:14623:6250	Invertebrate iridescent virus 22 isolate IIV22Aberystwyth complete genome	76.92	91	21	0	1	91	109034	109124	7e-09	69.8
7C-Wiseana_iridescent_virus-M02251:99:000000000-APALE:1:1110:14623:6250	Invertebrate iridovirus 22 complete genome	76.92	91	21	0	1	91	108732	108822	7e-09	69.8
7C-Wiseana_iridescent_virus-M02251:99:000000000-APALE:1:1110:14623:6250	Invertebrate iridovirus 25 complete genome	94.51	91	5	0	1	91	114658	114568	1e-30	141
7C-Wiseana_iridescent_virus-M02251:99:000000000-APALE:1:1110:14623:6250	Wiseana iridescent virus, complete genome	92.31	91	7	0	1	91	39082	38992	7e-28	132
7C-Wiseana_iridescent_virus-M02251:99:000000000-APALE:1:1110:14623:6250	Invertebrate iridescent virus 30 complete genome	76.92	91	21	0	1	91	110944	110854	7e-09	69.8
7C-Wiseana_iridescent_virus-M02251:99:000000000-APALE:1:1110:14623:6250	Invertebrate iridescent virus 22 isolate IIV22Aberystwyth complete genome	76.92	91	21	0	1	91	109124	109034	7e-09	69.8
7C-Wiseana_iridescent_virus-M02251:99:000000000-APALE:1:1110:14623:6250	Invertebrate iridovirus 22 complete genome	76.92	91	21	0	1	91	108822	108732	7e-09	69.8
7C-Human_immunodeficiency_virus_1-M02251:99:000000000-APALE:1:1110:29MS4:9204	Escherichia coli plasmid pV158-a DNA, contig: V158-a_scaffold_2, complete sequence, strain: V158	93.65	63	4	0	135	197	36189	36251	2e-16	96.9
7C-Human_immunodeficiency_virus_1-M02251:99:000000000-APALE:1:1110:29MS4:9204	Ralstonia solanacearum genome assembly 9 genomes, chromosome : II	93.65	63	4	0	135	197	674709	674647	2e-16	96.9
7C-Human_immunodeficiency_virus_1-M02251:99:000000000-APALE:1:1110:29MS4:9204	Ralstonia solanacearum genome assembly 9 genomes, chromosome : II	91.43	70	5	1	135	203	919740	919671	2e-16	96.9
7C-Human_immunodeficiency_virus_1-M02251:99:000000000-APALE:1:1110:29MS4:9204	Ralstonia solanacearum genome assembly 9 genomes, chromosome : II	93.65	63	4	0	135	197	5212540	5212602	2e-16	96.9
7C-Human_immunodeficiency_virus_1-M02251:99:000000000-APALE:1:1110:29MS4:9204	Ralstonia solanacearum genome assembly 9 genomes, chromosome : II	93.65	63	4	0	135	197	5459505	5459567	2e-16	96.9
7C-Human_immunodeficiency_virus_1-M02251:99:000000000-APALE:1:1110:29MS4:9204	Ralstonia solanacearum genome assembly 9 genomes, chromosome : II	93.65	63	4	0	135	197	5673431	5673493	2e-16	96.9
7C-Human_immunodeficiency_virus_1-M02251:99:000000000-APALE:1:1110:29MS4:9204	Ralstonia solanacearum genome assembly 9 genomes, chromosome : II	95	60	3	0	135	194	5669117	5669058	8e-16	95.1
7C-Human_immunodeficiency_virus_1-M02251:99:000000000-APALE:1:1110:29MS4:9204	Ralstonia solanacearum genome assembly 9 genomes, chromosome : II	94.92	59	3	0	135	193	4862665	4862723	3e-15	93.3
7C-Human_immunodeficiency_virus_1-M02251:99:000000000-APALE:1:1110:29MS4:9204	Ralstonia solanacearum genome assembly 9 genomes, chromosome : II	94.74	57	3	0	135	191	51796	51740	3e-14	89.7
7C-Human_immunodeficiency_virus_1-M02251:99:000000000-APALE:1:1110:29MS4:9204	Ralstonia solanacearum genome assembly 9 genomes, chromosome : II	94.74	57	3	0	135	191	3482408	3482352	3e-14	89.7
7C-Vicia_cryptic_virus-M02251:99:000000000-APALE:1:1115:119MS1:9309	Ralstonia solanacearum genome assembly 9 genomes, chromosome : IX	79	100	21	0	200	299	3358559	3358658	4e-13	86
7C-Vicia_cryptic_virus-M02251:99:000000000-APALE:1:1115:119MS1:9309	Ralstonia solanacearum genome assembly 9 genomes, chromosome : IX	78.57	98	21	0	202	299	5557385	5557288	5e-12	82.4
7C-Vicia_cryptic_virus-M02251:99:000000000-APALE:1:1115:119MS1:9309	Ralstonia solanacearum genome assembly 9 genomes, chromosome : IX	78.72	94	20	0	206	299	2092286	2092379	2e-11	80.6
7C-Vicia_cryptic_virus-M02251:99:000000000-APALE:1:1115:119MS1:9309	Ralstonia solanacearum genome assembly 9 genomes, chromosome : IX	78.72	94	20	0	206	299	3415066	3414973	2e-11	80.6
7C-Vicia_cryptic_virus-M02251:99:000000000-APALE:1:1115:119MS1:9309	Ralstonia solanacearum genome assembly 9 genomes, chromosome : IX	78.72	94	20	0	206	299	3523316	3523223	2e-11	80.6
7C-Vicia_cryptic_virus-M02251:99:000000000-APALE:1:1115:119MS1:9309	Ralstonia solanacearum genome assembly 9 genomes, chromosome : IX	78.72	94	20	0	206	299	3600470	3600377	2e-11	80.6
7C-Vicia_cryptic_virus-M02251:99:000000000-APALE:1:1115:119MS1:9309	Ralstonia solanacearum genome assembly 9 genomes, chromosome : IX	78.72	94	20	0	206	299	4188786	4188693	2e-11	80.6
7C-Vicia_cryptic_virus-M02251:99:000000000-APALE:1:1115:119MS1:9309	Ralstonia solanacearum genome assembly 9 genomes, chromosome : IX	78.35	97	21	0	203	299	4776276	4776372	2e-11	80.6
7C-Vicia_cryptic_virus-M02251:99:000000000-APALE:1:1115:119MS1:9309	Ralstonia solanacearum genome assembly 9 genomes, chromosome : IX	78.72	94	20	0	206	299	5419147	5419054	2e-11	80.6
7C-Vicia_cryptic_virus-M02251:99:000000000-APALE:1:1115:119MS1:9309	Ralstonia solanacearum genome assembly 9 genomes, chromosome : IX	78.72	94	20	0	206	299	5427310	5427403	2e-11	80.6
7C-Wiseana_iridescent_virus-M02251:99:000000000-APALE:1:1119:21363:9687	Invertebrate iridovirus 25 complete genome	89.8	98	10	0	1	98	114535	114438	8e-28	132
7C-Wiseana_iridescent_virus-M02251:99:000000000-APALE:1:1119:21363:9687	Wiseana iridescent virus, complete genome	94.67	75	4	0	24	98	38936	38862	2e-23	118
7C-Wiseana_iridescent_virus-M02251:99:000000000-APALE:1:1119:21363:9687	Invertebrate iridescent virus 22 isolate IIV22Aberystwyth complete genome	88	75	9	0	24	98	108978	108904	2e-16	95.1
7C-Wiseana_iridescent_virus-M02251:99:000000000-APALE:1:1119:21363:9687	Invertebrate iridovirus 22 complete genome	85.33	75	11	0	24	98	108676	108602	1e-13	86
7C-Wiseana_iridescent_virus-M02251:99:000000000-APALE:1:1119:21363:9687	Invertebrate iridescent virus 30 complete genome	84	75	12	0	24	98	110798	110724	1e-12	82.4
7C-Wiseana_iridescent_virus-M02251:99:000000000-APALE:1:1119:21363:9687	Invertebrate iridovirus 25 complete genome	89.8	98	10	0	1	98	114438	114535	8e-28	132
7C-Wiseana_iridescent_virus-M02251:99:000000000-APALE:1:1119:21363:9687	Wiseana iridescent virus, complete genome	94.67	75	4	0	1	75	38862	38936	2e-23	118
7C-Wiseana_iridescent_virus-M02251:99:000000000-APALE:1:1119:21363:9687	Invertebrate iridescent virus 22 isolate IIV22Aberystwyth complete genome	88	75	9	0	1	75	108904	108978	2e-16	95.1
7C-Wiseana_iridescent_virus-M02251:99:000000000-APALE:1:1119:21363:9687	Invertebrate iridovirus 22 complete genome	85.33	75	11	0	1	75	108602	108676	1e-13	86
7C-Wiseana_iridescent_virus-M02251:99:000000000-APALE:1:1119:21363:9687	Invertebrate iridescent virus 30 complete genome	84	75	12	0	1	75	110724	110798	1e-12	82.4
7C-Wiseana_iridescent_virus-M02251:99:000000000-APALE:1:2101:3641:22MS4	Invertebrate iridovirus 25 complete genome	89.8	98	10	0	1	98	114535	114438	8e-28	132
7C-Wiseana_iridescent_virus-M02251:99:000000000-APALE:1:2101:3641:22MS4	Wiseana iridescent virus, complete genome	94.67	75	4	0	24	98	38936	38862	2e-23	118
7C-Wiseana_iridescent_virus-M02251:99:000000000-APALE:1:2101:3641:22MS4	Invertebrate iridescent virus 22 isolate IIV22Aberystwyth complete genome	88	75	9	0	24	98	108978	108904	2e-16	95.1
7C-Wiseana_iridescent_virus-M02251:99:000000000-APALE:1:2101:3641:22MS4	Invertebrate iridovirus 22 complete genome	85.33	75	11	0	24	98	108676	108602	1e-13	86
7C-Wiseana_iridescent_virus-M02251:99:000000000-APALE:1:2101:3641:22MS4	Invertebrate iridescent virus 30 complete genome	84	75	12	0	24	98	110798	110724	1e-12	82.4
7C-Wiseana_iridescent_virus-M02251:99:000000000-APALE:1:2101:3641:22MS4	Invertebrate iridovirus 25 complete genome	89.8	98	10	0	1	98	114438	114535	8e-28	132
7C-Wiseana_iridescent_virus-M02251:99:000000000-APALE:1:2101:3641:22MS4	Wiseana iridescent virus, complete genome	94.67	75	4	0	1	75	38862	38936	2e-23	118
7C-Wiseana_iridescent_virus-M02251:99:000000000-APALE:1:2101:3641:22MS4	Invertebrate iridescent virus 22 isolate IIV22Aberystwyth complete genome	88	75	9	0	1	75	108904	108978	2e-16	95.1
7C-Wiseana_iridescent_virus-M02251:99:000000000-APALE:1:2101:3641:22MS4	Invertebrate iridovirus 22 complete genome	85.33	75	11	0	1	75	108602	108676	1e-13	86
7C-Wiseana_iridescent_virus-M02251:99:000000000-APALE:1:2101:3641:22MS4	Invertebrate iridescent virus 30 complete genome	84	75	12	0	1	75	110724	110798	1e-12	82.4
7C-Wiseana_iridescent_virus-M02251:99:000000000-APALE:1:2101:26004:15352	Invertebrate iridovirus 25 complete genome	94.51	91	5	0	1	91	114568	114658	1e-30	141
7C-Wiseana_iridescent_virus-M02251:99:000000000-APALE:1:2101:26004:15352	Wiseana iridescent virus, complete genome	92.31	91	7	0	1	91	38992	39082	7e-28	132
7C-Wiseana_iridescent_virus-M02251:99:000000000-APALE:1:2101:26004:15352	Invertebrate iridescent virus 30 complete genome	76.92	91	21	0	1	91	110854	110944	7e-09	69.8
7C-Wiseana_iridescent_virus-M02251:99:000000000-APALE:1:2101:26004:15352	Invertebrate iridescent virus 22 isolate IIV22Aberystwyth complete genome	76.92	91	21	0	1	91	109034	109124	7e-09	69.8
7C-Wiseana_iridescent_virus-M02251:99:000000000-APALE:1:2101:26004:15352	Invertebrate iridovirus 22 complete genome	76.92	91	21	0	1	91	108732	108822	7e-09	69.8
7C-Wiseana_iridescent_virus-M02251:99:000000000-APALE:1:2101:26004:15352	Invertebrate iridovirus 25 complete genome	94.51	91	5	0	1	91	114658	114568	1e-30	141
7C-Wiseana_iridescent_virus-M02251:99:000000000-APALE:1:2101:26004:15352	Wiseana iridescent virus, complete genome	92.31	91	7	0	1	91	39082	38992	7e-28	132
7C-Wiseana_iridescent_virus-M02251:99:000000000-APALE:1:2101:26004:15352	Invertebrate iridescent virus 30 complete genome	76.92	91	21	0	1	91	110944	110854	7e-09	69.8
7C-Wiseana_iridescent_virus-M02251:99:000000000-APALE:1:2101:26004:15352	Invertebrate iridescent virus 22 isolate IIV22Aberystwyth complete genome	76.92	91	21	0	1	91	109124	109034	7e-09	69.8
7C-Wiseana_iridescent_virus-M02251:99:000000000-APALE:1:2101:26004:15352	Invertebrate iridovirus 22 complete genome	76.92	91	21	0	1	91	108822	108732	7e-09	69.8
7C-Macacine_herpesvirus_1-M02251:99:000000000-APALE:1:2104:25964:20733	Isoptericola variabilis 225, complete genome	71.75	269	74	2	9	276	595054	595321	3e-28	136
7C-Macacine_herpesvirus_1-M02251:99:000000000-APALE:1:2104:25964:20733	Intrasporangium calvum DSM 43043, complete genome	71.73	191	52	2	110	299	442379	442568	8e-16	95.1
7C-Macacine_herpesvirus_1-M02251:99:000000000-APALE:1:2104:25964:20733	Chelatococcus sp. CO-6 plasmid pCO-6, complete sequence	71.74	184	48	4	110	291	574371	574552	1e-12	84.2
7C-Macacine_herpesvirus_1-M02251:99:000000000-APALE:1:2104:25964:20733	Planctomyces sp. SH-PL62, complete genome	75.47	106	26	0	186	291	1564851	1564956	7e-10	75.2
7C-Macacine_herpesvirus_1-M02251:99:000000000-APALE:1:2104:25964:20733	Uncultured bacterium clone OTU1261 ArsM (arsM) gene, partial cds	76.77	99	23	0	202	300	321	223	7e-10	75.2
7C-Macacine_herpesvirus_1-M02251:99:000000000-APALE:1:2104:25964:20733	Acidobacteria bacterium DSM 100886, complete genome	77.53	89	20	0	202	290	3759815	3759727	9e-09	71.6
7C-Macacine_herpesvirus_1-M02251:99:000000000-APALE:1:2104:25964:20733	Sulfurifustis variabilis DNA, complete genome, strain: skN76	76.42	106	23	2	180	284	2613688	2613584	9e-09	71.6
7C-Macacine_herpesvirus_1-M02251:99:000000000-APALE:1:2104:25964:20733	Uncultured bacterium clone OTU1248 ArsM (arsM) gene, partial cds	76.04	96	23	0	202	297	321	226	3e-08	69.8
7C-Macacine_herpesvirus_1-M02251:99:000000000-APALE:1:2104:25964:20733	Uncultured bacterium clone OTU1258 ArsM (arsM) gene, partial cds	76.34	93	22	0	202	294	321	229	3e-08	69.8
7C-Macacine_herpesvirus_1-M02251:99:000000000-APALE:1:2104:25964:20733	Micromonas pusilla CCMP1545 methyltransferase, mRNA	78.89	90	17	2	202	290	662	574	3e-08	69.8
7C-Human_immunodeficiency_virus_1-M02251:99:000000000-APALE:1:2107:15849:2773	Escherichia coli plasmid pV158-a DNA, contig: V158-a_scaffold_2, complete sequence, strain: V158	96.55	58	2	0	140	197	36189	36246	2e-16	96.9
7C-Human_immunodeficiency_virus_1-M02251:99:000000000-APALE:1:2107:15849:2773	Ralstonia solanacearum genome assembly 9 genomes, chromosome : II	96.55	58	2	0	140	197	674709	674652	2e-16	96.9
7C-Human_immunodeficiency_virus_1-M02251:99:000000000-APALE:1:2107:15849:2773	Ralstonia solanacearum genome assembly 9 genomes, chromosome : II	96.55	58	2	0	140	197	919740	919683	2e-16	96.9
7C-Human_immunodeficiency_virus_1-M02251:99:000000000-APALE:1:2107:15849:2773	Ralstonia solanacearum genome assembly 9 genomes, chromosome : II	96.55	58	2	0	140	197	4862665	4862722	2e-16	96.9
7C-Human_immunodeficiency_virus_1-M02251:99:000000000-APALE:1:2107:15849:2773	Ralstonia solanacearum genome assembly 9 genomes, chromosome : II	96.55	58	2	0	140	197	5212540	5212597	2e-16	96.9
7C-Human_immunodeficiency_virus_1-M02251:99:000000000-APALE:1:2107:15849:2773	Ralstonia solanacearum genome assembly 9 genomes, chromosome : II	96.55	58	2	0	140	197	5459505	5459562	2e-16	96.9
7C-Human_immunodeficiency_virus_1-M02251:99:000000000-APALE:1:2107:15849:2773	Ralstonia solanacearum genome assembly 9 genomes, chromosome : II	96.55	58	2	0	140	197	5669117	5669060	2e-16	96.9
7C-Human_immunodeficiency_virus_1-M02251:99:000000000-APALE:1:2107:15849:2773	Ralstonia solanacearum genome assembly 9 genomes, chromosome : II	96.55	58	2	0	140	197	5673431	5673488	2e-16	96.9
7C-Human_immunodeficiency_virus_1-M02251:99:000000000-APALE:1:2107:15849:2773	Ralstonia solanacearum genome assembly 9 genomes, chromosome : II	96.49	57	2	0	140	196	51796	51740	8e-16	95.1
7C-Human_immunodeficiency_virus_1-M02251:99:000000000-APALE:1:2107:15849:2773	Ralstonia solanacearum genome assembly 9 genomes, chromosome : II	96.49	57	2	0	140	196	3482408	3482352	8e-16	95.1
7C-Human_immunodeficiency_virus_1-M02251:99:000000000-APALE:1:2108:16834:1859	Lentiviral vector pLenti6-VSV-Puro, complete sequence	97.92	48	1	0	1	48	99	52	2e-12	82.4
7C-Human_immunodeficiency_virus_1-M02251:99:000000000-APALE:1:2108:16834:1859	Lentiviral vector pLenti6-VSV-Blast, complete sequence	97.92	48	1	0	1	48	99	52	2e-12	82.4
7C-Human_immunodeficiency_virus_1-M02251:99:000000000-APALE:1:2108:16834:1859	Lentiviral vector pLenti6-V5-Puro, complete sequence	97.92	48	1	0	1	48	99	52	2e-12	82.4
7C-Human_immunodeficiency_virus_1-M02251:99:000000000-APALE:1:2108:16834:1859	Lentiviral vector pLenti6-tdTomato-V5-Puro, complete sequence	97.92	48	1	0	1	48	99	52	2e-12	82.4
7C-Human_immunodeficiency_virus_1-M02251:99:000000000-APALE:1:2108:16834:1859	Lentiviral vector pLenti6-tdTomato-V5-Blast, complete sequence	97.92	48	1	0	1	48	99	52	2e-12	82.4
7C-Human_immunodeficiency_virus_1-M02251:99:000000000-APALE:1:2108:16834:1859	Lentiviral vector pLenti6-HA-Puro, complete sequence	97.92	48	1	0	1	48	99	52	2e-12	82.4
7C-Human_immunodeficiency_virus_1-M02251:99:000000000-APALE:1:2108:16834:1859	Lentiviral vector pLenti6-HA-Blast, complete sequence	97.92	48	1	0	1	48	99	52	2e-12	82.4
7C-Human_immunodeficiency_virus_1-M02251:99:000000000-APALE:1:2108:16834:1859	Lentiviral vector pLenti6-Flag-Puro, complete sequence	97.92	48	1	0	1	48	99	52	2e-12	82.4
7C-Human_immunodeficiency_virus_1-M02251:99:000000000-APALE:1:2108:16834:1859	Lentiviral vector pLenti6-Flag-Blast, complete sequence	97.92	48	1	0	1	48	99	52	2e-12	82.4
7C-Human_immunodeficiency_virus_1-M02251:99:000000000-APALE:1:2108:16834:1859	Lentiviral vector pLenti6-eGFP-V5-Puro, complete sequence	97.92	48	1	0	1	48	99	52	2e-12	82.4
7C-Wiseana_iridescent_virus-M02251:99:000000000-APALE:1:2110:12655:21552	Wiseana iridescent virus, complete genome	85.51	276	40	0	6	281	106610	106335	4e-83	318
7C-Wiseana_iridescent_virus-M02251:99:000000000-APALE:1:2110:12655:21552	Wiseana iridescent virus, complete genome	69.35	248	76	0	1	248	95330	95083	4e-19	105
7C-Wiseana_iridescent_virus-M02251:99:000000000-APALE:1:2110:12655:21552	Invertebrate iridescent virus 22 isolate IIV22Aberystwyth complete genome	69.96	243	73	0	6	248	87429	87187	4e-20	109
7C-Wiseana_iridescent_virus-M02251:99:000000000-APALE:1:2110:12655:21552	Invertebrate iridescent virus 22 isolate IIV22Aberystwyth complete genome	70.18	228	68	0	6	233	64933	64706	4e-19	105
7C-Wiseana_iridescent_virus-M02251:99:000000000-APALE:1:2110:12655:21552	Invertebrate iridovirus 22 complete genome	70.49	244	70	2	6	248	88754	88512	4e-20	109
7C-Wiseana_iridescent_virus-M02251:99:000000000-APALE:1:2110:12655:21552	Invertebrate iridovirus 22 complete genome	69.3	228	70	0	6	233	127916	127689	2e-16	96.9
7C-Wiseana_iridescent_virus-M02251:99:000000000-APALE:1:2110:12655:21552	Invertebrate iridescent virus 30 complete genome	69.14	243	75	0	6	248	89940	89698	2e-17	100
7C-Wiseana_iridescent_virus-M02251:99:000000000-APALE:1:2110:12655:21552	Invertebrate iridescent virus 30 complete genome	69.7	198	60	0	36	233	67166	66969	1e-13	87.8
7C-Wiseana_iridescent_virus-M02251:99:000000000-APALE:1:2110:12655:21552	Wiseana iridescent virus, complete genome	70.77	325	47	7	1	278	106147	106470	1e-38	170
7C-Wiseana_iridescent_virus-M02251:99:000000000-APALE:1:2110:12655:21552	Wiseana iridescent virus, complete genome	94.55	55	3	0	1	55	101910	101964	4e-13	86
7C-Human_immunodeficiency_virus_1-M02251:99:000000000-APALE:1:2111:15411:19836	Lentiviral vector pLenti6-VSV-Puro, complete sequence	97.92	48	1	0	1	48	99	52	5e-12	82.4
7C-Human_immunodeficiency_virus_1-M02251:99:000000000-APALE:1:2111:15411:19836	Lentiviral vector pLenti6-VSV-Blast, complete sequence	97.92	48	1	0	1	48	99	52	5e-12	82.4
7C-Human_immunodeficiency_virus_1-M02251:99:000000000-APALE:1:2111:15411:19836	Lentiviral vector pLenti6-V5-Puro, complete sequence	97.92	48	1	0	1	48	99	52	5e-12	82.4
7C-Human_immunodeficiency_virus_1-M02251:99:000000000-APALE:1:2111:15411:19836	Lentiviral vector pLenti6-tdTomato-V5-Puro, complete sequence	97.92	48	1	0	1	48	99	52	5e-12	82.4
7C-Human_immunodeficiency_virus_1-M02251:99:000000000-APALE:1:2111:15411:19836	Lentiviral vector pLenti6-tdTomato-V5-Blast, complete sequence	97.92	48	1	0	1	48	99	52	5e-12	82.4
7C-Human_immunodeficiency_virus_1-M02251:99:000000000-APALE:1:2111:15411:19836	Lentiviral vector pLenti6-HA-Puro, complete sequence	97.92	48	1	0	1	48	99	52	5e-12	82.4
7C-Human_immunodeficiency_virus_1-M02251:99:000000000-APALE:1:2111:15411:19836	Lentiviral vector pLenti6-HA-Blast, complete sequence	97.92	48	1	0	1	48	99	52	5e-12	82.4
7C-Human_immunodeficiency_virus_1-M02251:99:000000000-APALE:1:2111:15411:19836	Lentiviral vector pLenti6-Flag-Puro, complete sequence	97.92	48	1	0	1	48	99	52	5e-12	82.4
7C-Human_immunodeficiency_virus_1-M02251:99:000000000-APALE:1:2111:15411:19836	Lentiviral vector pLenti6-Flag-Blast, complete sequence	97.92	48	1	0	1	48	99	52	5e-12	82.4
7C-Human_immunodeficiency_virus_1-M02251:99:000000000-APALE:1:2111:15411:19836	Lentiviral vector pLenti6-eGFP-V5-Puro, complete sequence	97.92	48	1	0	1	48	99	52	5e-12	82.4
7C-Human_immunodeficiency_virus_1-M02251:99:000000000-APALE:1:2113:29042:13361	Ralstonia solanacearum genome assembly 9 genomes, chromosome : II	84.71	85	12	1	173	257	919755	919672	1e-14	91.5
7C-Human_immunodeficiency_virus_1-M02251:99:000000000-APALE:1:2113:29042:13361	Ralstonia solanacearum genome assembly 9 genomes, chromosome : II	86.49	74	10	0	173	246	674724	674651	3e-14	89.7
7C-Human_immunodeficiency_virus_1-M02251:99:000000000-APALE:1:2113:29042:13361	Ralstonia solanacearum genome assembly 9 genomes, chromosome : II	86.49	74	10	0	173	246	4862650	4862723	3e-14	89.7
7C-Human_immunodeficiency_virus_1-M02251:99:000000000-APALE:1:2113:29042:13361	Ralstonia solanacearum genome assembly 9 genomes, chromosome : II	86.49	74	10	0	173	246	5212525	5212598	3e-14	89.7
7C-Human_immunodeficiency_virus_1-M02251:99:000000000-APALE:1:2113:29042:13361	Ralstonia solanacearum genome assembly 9 genomes, chromosome : II	86.49	74	10	0	173	246	5459490	5459563	3e-14	89.7
7C-Human_immunodeficiency_virus_1-M02251:99:000000000-APALE:1:2113:29042:13361	Ralstonia solanacearum genome assembly 9 genomes, chromosome : II	86.49	74	10	0	173	246	5669132	5669059	3e-14	89.7
7C-Human_immunodeficiency_virus_1-M02251:99:000000000-APALE:1:2113:29042:13361	Ralstonia solanacearum genome assembly 9 genomes, chromosome : II	86.49	74	10	0	173	246	5673416	5673489	3e-14	89.7
7C-Human_immunodeficiency_virus_1-M02251:99:000000000-APALE:1:2113:29042:13361	Ralstonia solanacearum genome assembly 9 genomes, chromosome : II	85.33	75	11	0	173	247	51811	51737	4e-13	86
7C-Human_immunodeficiency_virus_1-M02251:99:000000000-APALE:1:2113:29042:13361	Ralstonia solanacearum genome assembly 9 genomes, chromosome : II	86.11	72	10	0	173	244	3482423	3482352	4e-13	86
7C-Human_immunodeficiency_virus_1-M02251:99:000000000-APALE:1:2113:29042:13361	Ralstonia solanacearum genome assembly 9 genomes, chromosome : II	85.92	71	10	0	173	243	5783583	5783513	1e-12	84.2
7C-Human_immunodeficiency_virus_1-M02251:99:000000000-APALE:1:2114:4156:6111	Lentiviral vector pLenti6-VSV-Puro, complete sequence	97.92	48	1	0	1	48	99	52	2e-12	82.4
7C-Human_immunodeficiency_virus_1-M02251:99:000000000-APALE:1:2114:4156:6111	Lentiviral vector pLenti6-VSV-Blast, complete sequence	97.92	48	1	0	1	48	99	52	2e-12	82.4
7C-Human_immunodeficiency_virus_1-M02251:99:000000000-APALE:1:2114:4156:6111	Lentiviral vector pLenti6-V5-Puro, complete sequence	97.92	48	1	0	1	48	99	52	2e-12	82.4
7C-Human_immunodeficiency_virus_1-M02251:99:000000000-APALE:1:2114:4156:6111	Lentiviral vector pLenti6-tdTomato-V5-Puro, complete sequence	97.92	48	1	0	1	48	99	52	2e-12	82.4
7C-Human_immunodeficiency_virus_1-M02251:99:000000000-APALE:1:2114:4156:6111	Lentiviral vector pLenti6-tdTomato-V5-Blast, complete sequence	97.92	48	1	0	1	48	99	52	2e-12	82.4
7C-Human_immunodeficiency_virus_1-M02251:99:000000000-APALE:1:2114:4156:6111	Lentiviral vector pLenti6-HA-Puro, complete sequence	97.92	48	1	0	1	48	99	52	2e-12	82.4
7C-Human_immunodeficiency_virus_1-M02251:99:000000000-APALE:1:2114:4156:6111	Lentiviral vector pLenti6-HA-Blast, complete sequence	97.92	48	1	0	1	48	99	52	2e-12	82.4
7C-Human_immunodeficiency_virus_1-M02251:99:000000000-APALE:1:2114:4156:6111	Lentiviral vector pLenti6-Flag-Puro, complete sequence	97.92	48	1	0	1	48	99	52	2e-12	82.4
7C-Human_immunodeficiency_virus_1-M02251:99:000000000-APALE:1:2114:4156:6111	Lentiviral vector pLenti6-Flag-Blast, complete sequence	97.92	48	1	0	1	48	99	52	2e-12	82.4
7C-Human_immunodeficiency_virus_1-M02251:99:000000000-APALE:1:2114:4156:6111	Lentiviral vector pLenti6-eGFP-V5-Puro, complete sequence	97.92	48	1	0	1	48	99	52	2e-12	82.4
7C-Parvovirus_NIH-CQV-M02251:99:000000000-APALE:1:2116:18347:1663	Parvo-like hybrid virus UC2, partial genome	100	47	0	0	1	47	3609	3563	2e-14	86
7C-Parvovirus_NIH-CQV-M02251:99:000000000-APALE:1:2116:18347:1663	Parvo-like hybrid virus UC2, partial genome	97.87	47	0	1	1	47	31	76	1e-11	77
7C-Parvovirus_NIH-CQV-M02251:99:000000000-APALE:1:2116:18347:1663	Parvo-like hybrid virus UC4, complete genome	100	47	0	0	1	47	30	76	2e-14	86
7C-Parvovirus_NIH-CQV-M02251:99:000000000-APALE:1:2116:18347:1663	Parvo-like hybrid virus UC4, complete genome	100	47	0	0	1	47	3609	3563	2e-14	86
7C-Parvovirus_NIH-CQV-M02251:99:000000000-APALE:1:2116:18347:1663	Parvo-like hybrid virus UC5, partial genome	100	47	0	0	1	47	30	76	2e-14	86
7C-Parvovirus_NIH-CQV-M02251:99:000000000-APALE:1:2116:18347:1663	Parvo-like hybrid virus UC5, partial genome	100	47	0	0	1	47	3629	3583	2e-14	86
7C-Parvovirus_NIH-CQV-M02251:99:000000000-APALE:1:2116:18347:1663	Parvo-like hybrid virus UC7, partial genome	100	47	0	0	1	47	3593	3547	2e-14	86
7C-Parvovirus_NIH-CQV-M02251:99:000000000-APALE:1:2116:18347:1663	Parvo-like hybrid virus UC7, partial genome	97.87	47	0	1	1	47	15	60	1e-11	77
7C-Parvovirus_NIH-CQV-M02251:99:000000000-APALE:1:2116:18347:1663	Parvo-like hybrid virus UC8, partial genome	100	47	0	0	1	47	15	61	2e-14	86
7C-Parvovirus_NIH-CQV-M02251:99:000000000-APALE:1:2116:18347:1663	Parvo-like hybrid virus UC8, partial genome	97.87	47	0	1	1	47	3593	3548	1e-11	77
7C-Human_immunodeficiency_virus_1-M02251:99:000000000-APALE:1:2119:17430:228MS	Ralstonia solanacearum genome assembly 9 genomes, chromosome : II	93.94	66	4	0	137	202	919740	919675	5e-18	102
7C-Human_immunodeficiency_virus_1-M02251:99:000000000-APALE:1:2119:17430:228MS	Ralstonia solanacearum genome assembly 9 genomes, chromosome : II	95	60	3	0	137	196	5459505	5459564	8e-16	95.1
7C-Human_immunodeficiency_virus_1-M02251:99:000000000-APALE:1:2119:17430:228MS	Ralstonia solanacearum genome assembly 9 genomes, chromosome : II	94.92	59	3	0	137	195	674709	674651	3e-15	93.3
7C-Human_immunodeficiency_virus_1-M02251:99:000000000-APALE:1:2119:17430:228MS	Ralstonia solanacearum genome assembly 9 genomes, chromosome : II	94.92	59	3	0	137	195	4862665	4862723	3e-15	93.3
7C-Human_immunodeficiency_virus_1-M02251:99:000000000-APALE:1:2119:17430:228MS	Ralstonia solanacearum genome assembly 9 genomes, chromosome : II	94.92	59	3	0	137	195	5212540	5212598	3e-15	93.3
7C-Human_immunodeficiency_virus_1-M02251:99:000000000-APALE:1:2119:17430:228MS	Ralstonia solanacearum genome assembly 9 genomes, chromosome : II	94.92	59	3	0	137	195	5669117	5669059	3e-15	93.3
7C-Human_immunodeficiency_virus_1-M02251:99:000000000-APALE:1:2119:17430:228MS	Ralstonia solanacearum genome assembly 9 genomes, chromosome : II	94.92	59	3	0	137	195	5673431	5673489	3e-15	93.3
7C-Human_immunodeficiency_virus_1-M02251:99:000000000-APALE:1:2119:17430:228MS	Ralstonia solanacearum genome assembly 9 genomes, chromosome : II	94.74	57	3	0	137	193	51796	51740	3e-14	89.7
7C-Human_immunodeficiency_virus_1-M02251:99:000000000-APALE:1:2119:17430:228MS	Ralstonia solanacearum genome assembly 9 genomes, chromosome : II	94.74	57	3	0	137	193	3482408	3482352	3e-14	89.7
7C-Human_immunodeficiency_virus_1-M02251:99:000000000-APALE:1:2119:17430:228MS	Ralstonia solanacearum genome assembly 9 genomes, chromosome : II	93.22	59	4	0	137	195	5807116	5807058	3e-14	89.7
8C-unclassified_Iridovirus-M02251:99:000000000-APALE:1:1110:11327:4264	Invertebrate iridovirus 25 complete genome	78.57	196	42	0	1	196	155142	154947	3e-37	165
8C-unclassified_Iridovirus-M02251:99:000000000-APALE:1:1110:11327:4264	Invertebrate iridescent virus 22 isolate IIV22Aberystwyth complete genome	78.06	196	43	0	1	196	147158	147353	1e-35	159
8C-unclassified_Iridovirus-M02251:99:000000000-APALE:1:1110:11327:4264	Wiseana iridescent virus, complete genome	78.06	196	43	0	1	196	82980	82785	1e-35	159
8C-unclassified_Iridovirus-M02251:99:000000000-APALE:1:1110:11327:4264	Invertebrate iridescent virus 30 complete genome	77.55	196	44	0	1	196	147245	147440	2e-34	156
8C-unclassified_Iridovirus-M02251:99:000000000-APALE:1:1110:11327:4264	Invertebrate iridovirus 22 complete genome	77.55	196	44	0	1	196	148544	148349	2e-34	156
8C-unclassified_Iridovirus-M02251:99:000000000-APALE:1:1110:11327:4264	Armadillidium vulgare iridescent virus complete genome	72.18	133	37	0	63	195	53012	53144	2e-09	73.4
8C-unclassified_Iridovirus-M02251:99:000000000-APALE:1:1110:11327:4264	Acanthamoeba polyphaga moumouvirus, complete genome	77.92	77	17	0	36	112	574174	574098	3e-06	62.6
8C-unclassified_Iridovirus-M02251:99:000000000-APALE:1:1110:11327:4264	Invertebrate iridovirus 25 complete genome	78.57	196	42	0	1	196	154947	155142	3e-37	165
8C-unclassified_Iridovirus-M02251:99:000000000-APALE:1:1110:11327:4264	Invertebrate iridescent virus 22 isolate IIV22Aberystwyth complete genome	78.06	196	43	0	1	196	147353	147158	1e-35	159
8C-unclassified_Iridovirus-M02251:99:000000000-APALE:1:1110:11327:4264	Wiseana iridescent virus, complete genome	78.06	196	43	0	1	196	82785	82980	1e-35	159
8C-Yoka_poxvirus-M02251:99:000000000-APALE:1:2101:3989:10750	Zebrafish DNA sequence from clone DKEY-111K7 in linkage group 6, complete sequence	78.26	92	15	3	16	105	37891	37979	4e-08	68
8C-Yoka_poxvirus-M02251:99:000000000-APALE:1:2101:3989:10750	Zebrafish DNA sequence from clone DKEY-18A23 in linkage group 6, complete sequence	77.17	92	19	2	16	105	173195	173286	5e-07	64.4
8C-Yoka_poxvirus-M02251:99:000000000-APALE:1:2101:3989:10750	Brugia pahangi genome assembly B_pahangi_Glasgow ,scaffold BPAG_contig0000400	75	96	23	1	13	108	91	185	2e-06	62.6
8C-Yoka_poxvirus-M02251:99:000000000-APALE:1:2101:3989:10750	Zebrafish DNA sequence from clone DKEY-63E5 in linkage group 6, complete sequence	76.67	90	17	2	16	105	62670	62755	2e-06	62.6
8C-Yoka_poxvirus-M02251:99:000000000-APALE:1:2101:3989:10750	Cyprinus carpio genome assembly common carp genome, scaffold: LG33, chromosome: 33	74.73	91	14	2	16	102	122274	122189	6e-06	60.8
8C-Yoka_poxvirus-M02251:99:000000000-APALE:1:2101:3989:10750	Cyprinus carpio clone 791432 microsatellite sequence	74.73	91	14	2	16	102	549	464	6e-06	60.8
8C-Yoka_poxvirus-M02251:99:000000000-APALE:1:2101:3989:10750	Pan troglodytes BAC clone CH251-609N9 from chromosome 7, complete sequence	82.09	67	11	1	55	121	175552	175487	5e-07	64.4
9C-Human_herpesvirus_5-M02251:99:000000000-APALE:1:1101:12405:3897	Cloning vector pGP-Lenti3, complete sequence	100	41	0	0	23	63	2285	2245	8e-11	75.2
9C-Human_herpesvirus_5-M02251:99:000000000-APALE:1:1101:12405:3897	Cloning vector pSI-DAZ-DI, complete sequence	100	33	0	0	31	63	640	608	2e-06	60.8
9C-Human_herpesvirus_5-M02251:99:000000000-APALE:1:1101:12405:3897	Cloning vector pSI-AGL10-DI, complete sequence	100	33	0	0	31	63	2718	2686	2e-06	60.8
9C-Human_herpesvirus_5-M02251:99:000000000-APALE:1:1101:12405:3897	Cloning vector pSI-DSZ2cx-DI, complete sequence	100	33	0	0	31	63	1094	1062	2e-06	60.8
9C-Human_herpesvirus_5-M02251:99:000000000-APALE:1:1101:12405:3897	Cloning vector pSI-DSZ2cx-TRE, complete sequence	100	33	0	0	31	63	876	844	2e-06	60.8
9C-Human_herpesvirus_5-M02251:99:000000000-APALE:1:1101:12405:3897	Human herpesvirus 5 major immediate-early protein gene, complete cds	100	33	0	0	31	63	538	506	2e-06	60.8
9C-Human_herpesvirus_5-M02251:99:000000000-APALE:1:1101:12405:3897	Human herpesvirus 5 strain Toledo/Towne Chimera 4, complete genome	100	33	0	0	31	63	175480	175512	2e-06	60.8
9C-Human_herpesvirus_5-M02251:99:000000000-APALE:1:1101:12405:3897	Human herpesvirus 5 strain Toledo/Towne Chimera 3, complete genome	100	33	0	0	31	63	174234	174266	2e-06	60.8
9C-Human_herpesvirus_5-M02251:99:000000000-APALE:1:1101:12405:3897	Human herpesvirus 5 strain Toledo/Towne Chimera 2, complete genome	100	33	0	0	31	63	174197	174229	2e-06	60.8
9C-Human_herpesvirus_5-M02251:99:000000000-APALE:1:1101:12405:3897	Human herpesvirus 5 strain Toledo/Towne Chimera 1, complete genome	100	33	0	0	31	63	174732	174764	2e-06	60.8
9C-Human_endogenous_retrovirus_K113-M02251:99:000000000-APALE:1:1117:21736:8MS10	Homo sapiens endogenous virus HERV-K105 gag-pro-pol gene, partial sequence, and env gene, complete sequence	100	300	0	0	1	300	3294	2995	2e-150	542
9C-Human_endogenous_retrovirus_K113-M02251:99:000000000-APALE:1:1117:21736:8MS10	Homo sapiens endogenous virus HERV-K111, complete sequence	99.33	300	2	0	1	300	6672	6373	1e-147	533
9C-Human_endogenous_retrovirus_K113-M02251:99:000000000-APALE:1:1117:21736:8MS10	Homo sapiens isolate HML-2_K105 endogenous virus HERV-K, complete sequence	99.33	300	2	0	1	300	6227	5928	1e-147	533
9C-Human_endogenous_retrovirus_K113-M02251:99:000000000-APALE:1:1117:21736:8MS10	Homo sapiens endogenous virus HERV-K222, complete sequence	98.67	300	4	0	1	300	4088	3789	5e-145	524
9C-Human_endogenous_retrovirus_K113-M02251:99:000000000-APALE:1:1117:21736:8MS10	Pan troglodytes endogenous virus CERV-K111 gag-pro-pol and env genes, complete sequence	98.33	300	5	0	1	300	7656	7357	2e-143	518
9C-Human_endogenous_retrovirus_K113-M02251:99:000000000-APALE:1:1117:21736:8MS10	Pan troglodytes BAC clone CH251-577A14 from chromosome 7, complete sequence	98.33	300	5	0	1	300	81026	80727	2e-143	518
9C-Human_endogenous_retrovirus_K113-M02251:99:000000000-APALE:1:1117:21736:8MS10	PREDICTED: Homo sapiens endogenous retrovirus group K member 6 Pol protein-like (LOC107986724), transcript variant X2, mRNA	97.33	300	8	0	1	300	544	245	1e-139	506
9C-Human_endogenous_retrovirus_K113-M02251:99:000000000-APALE:1:1117:21736:8MS10	PREDICTED: Homo sapiens endogenous retrovirus group K member 6 Pol protein-like (LOC107986724), transcript variant X1, mRNA	97.33	300	8	0	1	300	1304	1005	1e-139	506
9C-Human_endogenous_retrovirus_K113-M02251:99:000000000-APALE:1:1117:21736:8MS10	Homo sapiens gon-4 like pseudogene (LOC100419798) on chromosome 1	97.33	300	8	0	1	300	17147	16848	1e-139	506
9C-Human_endogenous_retrovirus_K113-M02251:99:000000000-APALE:1:1117:21736:8MS10	Homo sapiens chromosome 8 clone CH17-312D18, complete sequence	97.33	300	8	0	1	300	66623	66324	1e-139	506
10C-Human_immunodeficiency_virus_1-M02251:99:000000000-APALE:1:1101:10573:17373	Lentiviral vector pLenti6-VSV-Puro, complete sequence	97.78	45	1	0	1	45	55	99	1e-11	77
10C-Human_immunodeficiency_virus_1-M02251:99:000000000-APALE:1:1101:10573:17373	Lentiviral vector pLenti6-VSV-Blast, complete sequence	97.78	45	1	0	1	45	55	99	1e-11	77
10C-Human_immunodeficiency_virus_1-M02251:99:000000000-APALE:1:1101:10573:17373	Lentiviral vector pLenti6-V5-Puro, complete sequence	97.78	45	1	0	1	45	55	99	1e-11	77
10C-Human_immunodeficiency_virus_1-M02251:99:000000000-APALE:1:1101:10573:17373	Lentiviral vector pLenti6-tdTomato-V5-Puro, complete sequence	97.78	45	1	0	1	45	55	99	1e-11	77
10C-Human_immunodeficiency_virus_1-M02251:99:000000000-APALE:1:1101:10573:17373	Lentiviral vector pLenti6-tdTomato-V5-Blast, complete sequence	97.78	45	1	0	1	45	55	99	1e-11	77
10C-Human_immunodeficiency_virus_1-M02251:99:000000000-APALE:1:1101:10573:17373	Lentiviral vector pLenti6-HA-Puro, complete sequence	97.78	45	1	0	1	45	55	99	1e-11	77
10C-Human_immunodeficiency_virus_1-M02251:99:000000000-APALE:1:1101:10573:17373	Lentiviral vector pLenti6-HA-Blast, complete sequence	97.78	45	1	0	1	45	55	99	1e-11	77
10C-Human_immunodeficiency_virus_1-M02251:99:000000000-APALE:1:1101:10573:17373	Lentiviral vector pLenti6-Flag-Puro, complete sequence	97.78	45	1	0	1	45	55	99	1e-11	77
10C-Human_immunodeficiency_virus_1-M02251:99:000000000-APALE:1:1101:10573:17373	Lentiviral vector pLenti6-Flag-Blast, complete sequence	97.78	45	1	0	1	45	55	99	1e-11	77
10C-Human_immunodeficiency_virus_1-M02251:99:000000000-APALE:1:1101:10573:17373	Lentiviral vector pLenti6-eGFP-V5-Puro, complete sequence	97.78	45	1	0	1	45	55	99	1e-11	77
10C-Human_immunodeficiency_virus_1-M02251:99:000000000-APALE:1:1102:18574:7570	Lentiviral vector pLenti6-VSV-Puro, complete sequence	97.92	48	1	0	104	151	52	99	2e-12	82.4
10C-Human_immunodeficiency_virus_1-M02251:99:000000000-APALE:1:1102:18574:7570	Lentiviral vector pLenti6-VSV-Blast, complete sequence	97.92	48	1	0	104	151	52	99	2e-12	82.4
10C-Human_immunodeficiency_virus_1-M02251:99:000000000-APALE:1:1102:18574:7570	Lentiviral vector pLenti6-V5-Puro, complete sequence	97.92	48	1	0	104	151	52	99	2e-12	82.4
10C-Human_immunodeficiency_virus_1-M02251:99:000000000-APALE:1:1102:18574:7570	Lentiviral vector pLenti6-tdTomato-V5-Puro, complete sequence	97.92	48	1	0	104	151	52	99	2e-12	82.4
10C-Human_immunodeficiency_virus_1-M02251:99:000000000-APALE:1:1102:18574:7570	Lentiviral vector pLenti6-tdTomato-V5-Blast, complete sequence	97.92	48	1	0	104	151	52	99	2e-12	82.4
10C-Human_immunodeficiency_virus_1-M02251:99:000000000-APALE:1:1102:18574:7570	Lentiviral vector pLenti6-HA-Puro, complete sequence	97.92	48	1	0	104	151	52	99	2e-12	82.4
10C-Human_immunodeficiency_virus_1-M02251:99:000000000-APALE:1:1102:18574:7570	Lentiviral vector pLenti6-HA-Blast, complete sequence	97.92	48	1	0	104	151	52	99	2e-12	82.4
10C-Human_immunodeficiency_virus_1-M02251:99:000000000-APALE:1:1102:18574:7570	Lentiviral vector pLenti6-Flag-Puro, complete sequence	97.92	48	1	0	104	151	52	99	2e-12	82.4
10C-Human_immunodeficiency_virus_1-M02251:99:000000000-APALE:1:1102:18574:7570	Lentiviral vector pLenti6-Flag-Blast, complete sequence	97.92	48	1	0	104	151	52	99	2e-12	82.4
10C-Human_immunodeficiency_virus_1-M02251:99:000000000-APALE:1:1102:18574:7570	Lentiviral vector pLenti6-eGFP-V5-Puro, complete sequence	97.92	48	1	0	104	151	52	99	2e-12	82.4
10C-Paramecium_bursaria_Chlorella_virus_FR483-M02251:99:000000000-APALE:1:1102:5486:22750	Paramecium bursaria Chlorella virus OR0704.2.2, partial genome	96.43	56	2	0	1	56	56776	56831	2e-16	93.3
10C-Paramecium_bursaria_Chlorella_virus_FR483-M02251:99:000000000-APALE:1:1102:5486:22750	Paramecium bursaria Chlorella virus CVR-1, partial genome	96.3	54	2	0	3	56	86306	86359	3e-15	89.7
10C-Paramecium_bursaria_Chlorella_virus_FR483-M02251:99:000000000-APALE:1:1102:5486:22750	Paramecium bursaria Chlorella virus CVA-1, partial genome	96.3	54	2	0	3	56	83543	83596	3e-15	89.7
10C-Paramecium_bursaria_Chlorella_virus_FR483-M02251:99:000000000-APALE:1:1102:5486:22750	Paramecium bursaria Chlorella virus NW665.2, partial genome	94.44	54	3	0	3	56	72685	72738	1e-13	84.2
10C-Paramecium_bursaria_Chlorella_virus_FR483-M02251:99:000000000-APALE:1:1102:5486:22750	Paramecium bursaria Chlorella virus AP110A, partial genome	94.44	54	3	0	3	56	83430	83483	1e-13	84.2
10C-Paramecium_bursaria_Chlorella_virus_FR483-M02251:99:000000000-APALE:1:1102:5486:22750	Paramecium bursaria Chlorella virus Fr5L, partial genome	90.91	55	5	0	2	56	67971	68025	2e-11	77
10C-Paramecium_bursaria_Chlorella_virus_FR483-M02251:99:000000000-APALE:1:1102:5486:22750	Paramecium bursaria Chlorella virus CZ-2, partial genome	90.91	55	5	0	2	56	59574	59628	2e-11	77
10C-Paramecium_bursaria_Chlorella_virus_FR483-M02251:99:000000000-APALE:1:1102:5486:22750	Paramecium bursaria Chlorella virus CVM-1, partial genome	89.09	55	6	0	2	56	87734	87788	2e-10	73.4
10C-Paramecium_bursaria_Chlorella_virus_FR483-M02251:99:000000000-APALE:1:1102:5486:22750	Paramecium bursaria Chlorella virus CVG-1, partial genome	89.09	55	6	0	2	56	75797	75851	2e-10	73.4
10C-Paramecium_bursaria_Chlorella_virus_FR483-M02251:99:000000000-APALE:1:1102:5486:22750	Paramecium bursaria Chlorella virus CVB-1, partial genome	89.09	55	6	0	2	56	90457	90511	2e-10	73.4
10C-Human_immunodeficiency_virus_1-M02251:99:000000000-APALE:1:1104:15507:3202	Lentiviral vector pLenti6-VSV-Puro, complete sequence	97.92	48	1	0	1	48	99	52	2e-12	82.4
10C-Human_immunodeficiency_virus_1-M02251:99:000000000-APALE:1:1104:15507:3202	Lentiviral vector pLenti6-VSV-Blast, complete sequence	97.92	48	1	0	1	48	99	52	2e-12	82.4
10C-Human_immunodeficiency_virus_1-M02251:99:000000000-APALE:1:1104:15507:3202	Lentiviral vector pLenti6-V5-Puro, complete sequence	97.92	48	1	0	1	48	99	52	2e-12	82.4
10C-Human_immunodeficiency_virus_1-M02251:99:000000000-APALE:1:1104:15507:3202	Lentiviral vector pLenti6-tdTomato-V5-Puro, complete sequence	97.92	48	1	0	1	48	99	52	2e-12	82.4
10C-Human_immunodeficiency_virus_1-M02251:99:000000000-APALE:1:1104:15507:3202	Lentiviral vector pLenti6-tdTomato-V5-Blast, complete sequence	97.92	48	1	0	1	48	99	52	2e-12	82.4
10C-Human_immunodeficiency_virus_1-M02251:99:000000000-APALE:1:1104:15507:3202	Lentiviral vector pLenti6-HA-Puro, complete sequence	97.92	48	1	0	1	48	99	52	2e-12	82.4
10C-Human_immunodeficiency_virus_1-M02251:99:000000000-APALE:1:1104:15507:3202	Lentiviral vector pLenti6-HA-Blast, complete sequence	97.92	48	1	0	1	48	99	52	2e-12	82.4
10C-Human_immunodeficiency_virus_1-M02251:99:000000000-APALE:1:1104:15507:3202	Lentiviral vector pLenti6-Flag-Puro, complete sequence	97.92	48	1	0	1	48	99	52	2e-12	82.4
10C-Human_immunodeficiency_virus_1-M02251:99:000000000-APALE:1:1104:15507:3202	Lentiviral vector pLenti6-Flag-Blast, complete sequence	97.92	48	1	0	1	48	99	52	2e-12	82.4
10C-Human_immunodeficiency_virus_1-M02251:99:000000000-APALE:1:1104:15507:3202	Lentiviral vector pLenti6-eGFP-V5-Puro, complete sequence	97.92	48	1	0	1	48	99	52	2e-12	82.4
10C-Phaeocystis_globosa_virus-M02251:99:000000000-APALE:1:2109:28783:14295	Phaeocystis globosa virus strain 16T, complete genome	85	100	7	3	13	111	238535	238443	4e-20	107
10C-Phaeocystis_globosa_virus-M02251:99:000000000-APALE:1:2109:28783:14295	Phaeocystis globosa virus strain 16T, complete genome	85	100	7	3	19	117	238443	238535	4e-20	107
10C-Human_immunodeficiency_virus_1-M02251:99:000000000-APALE:1:2110:14091:9065	Lentiviral vector pLenti6-VSV-Puro, complete sequence	97.92	48	1	0	92	139	52	99	2e-12	82.4
10C-Human_immunodeficiency_virus_1-M02251:99:000000000-APALE:1:2110:14091:9065	Lentiviral vector pLenti6-VSV-Blast, complete sequence	97.92	48	1	0	92	139	52	99	2e-12	82.4
10C-Human_immunodeficiency_virus_1-M02251:99:000000000-APALE:1:2110:14091:9065	Lentiviral vector pLenti6-V5-Puro, complete sequence	97.92	48	1	0	92	139	52	99	2e-12	82.4
10C-Human_immunodeficiency_virus_1-M02251:99:000000000-APALE:1:2110:14091:9065	Lentiviral vector pLenti6-tdTomato-V5-Puro, complete sequence	97.92	48	1	0	92	139	52	99	2e-12	82.4
10C-Human_immunodeficiency_virus_1-M02251:99:000000000-APALE:1:2110:14091:9065	Lentiviral vector pLenti6-tdTomato-V5-Blast, complete sequence	97.92	48	1	0	92	139	52	99	2e-12	82.4
10C-Human_immunodeficiency_virus_1-M02251:99:000000000-APALE:1:2110:14091:9065	Lentiviral vector pLenti6-HA-Puro, complete sequence	97.92	48	1	0	92	139	52	99	2e-12	82.4
10C-Human_immunodeficiency_virus_1-M02251:99:000000000-APALE:1:2110:14091:9065	Lentiviral vector pLenti6-HA-Blast, complete sequence	97.92	48	1	0	92	139	52	99	2e-12	82.4
10C-Human_immunodeficiency_virus_1-M02251:99:000000000-APALE:1:2110:14091:9065	Lentiviral vector pLenti6-Flag-Puro, complete sequence	97.92	48	1	0	92	139	52	99	2e-12	82.4
10C-Human_immunodeficiency_virus_1-M02251:99:000000000-APALE:1:2110:14091:9065	Lentiviral vector pLenti6-Flag-Blast, complete sequence	97.92	48	1	0	92	139	52	99	2e-12	82.4
10C-Human_immunodeficiency_virus_1-M02251:99:000000000-APALE:1:2110:14091:9065	Lentiviral vector pLenti6-eGFP-V5-Puro, complete sequence	97.92	48	1	0	92	139	52	99	2e-12	82.4
11C-Human_immunodeficiency_virus_1-M02251:99:000000000-APALE:1:1104:12121:21418	Ralstonia solanacearum genome assembly 9 genomes, chromosome : I	90.77	65	6	0	155	219	4689476	4689540	1e-14	91.5
11C-Human_immunodeficiency_virus_1-M02251:99:000000000-APALE:1:1104:12121:21418	Ralstonia solanacearum genome assembly 9 genomes, chromosome : I	90.77	65	6	0	155	219	5010695	5010631	1e-14	91.5
11C-Human_immunodeficiency_virus_1-M02251:99:000000000-APALE:1:1104:12121:21418	Ralstonia solanacearum genome assembly 9 genomes, chromosome : I	93.33	60	4	0	155	214	5145171	5145230	1e-14	91.5
11C-Human_immunodeficiency_virus_1-M02251:99:000000000-APALE:1:1104:12121:21418	Ralstonia solanacearum genome assembly 9 genomes, chromosome : I	88.24	68	8	0	155	222	496568	496635	1e-13	87.8
11C-Human_immunodeficiency_virus_1-M02251:99:000000000-APALE:1:1104:12121:21418	Ralstonia solanacearum genome assembly 9 genomes, chromosome : I	88.24	68	8	0	155	222	3589461	3589394	1e-13	87.8
11C-Human_immunodeficiency_virus_1-M02251:99:000000000-APALE:1:1104:12121:21418	Ralstonia solanacearum genome assembly 9 genomes, chromosome : I	91.67	60	5	0	155	214	105833	105892	4e-13	86
11C-Human_immunodeficiency_virus_1-M02251:99:000000000-APALE:1:1104:12121:21418	Ralstonia solanacearum genome assembly 9 genomes, chromosome : I	84.15	82	12	1	133	213	2634514	2634595	4e-13	86
11C-Human_immunodeficiency_virus_1-M02251:99:000000000-APALE:1:1104:12121:21418	Ralstonia solanacearum genome assembly 9 genomes, chromosome : I	91.67	60	5	0	155	214	3089742	3089683	4e-13	86
11C-Human_immunodeficiency_virus_1-M02251:99:000000000-APALE:1:1104:12121:21418	Ralstonia solanacearum genome assembly 9 genomes, chromosome : I	91.67	60	5	0	155	214	5108639	5108580	4e-13	86
11C-Human_immunodeficiency_virus_1-M02251:99:000000000-APALE:1:1104:12121:21418	Ralstonia solanacearum genome assembly 9 genomes, chromosome : I	91.67	60	5	0	155	214	5397958	5398017	4e-13	86
11C-Human_immunodeficiency_virus_1-M02251:99:000000000-APALE:1:1106:10019:249MS	Lentiviral vector pLenti6-VSV-Puro, complete sequence	97.92	48	1	0	1	48	99	52	5e-12	82.4
11C-Human_immunodeficiency_virus_1-M02251:99:000000000-APALE:1:1106:10019:249MS	Lentiviral vector pLenti6-VSV-Blast, complete sequence	97.92	48	1	0	1	48	99	52	5e-12	82.4
11C-Human_immunodeficiency_virus_1-M02251:99:000000000-APALE:1:1106:10019:249MS	Lentiviral vector pLenti6-V5-Puro, complete sequence	97.92	48	1	0	1	48	99	52	5e-12	82.4
11C-Human_immunodeficiency_virus_1-M02251:99:000000000-APALE:1:1106:10019:249MS	Lentiviral vector pLenti6-tdTomato-V5-Puro, complete sequence	97.92	48	1	0	1	48	99	52	5e-12	82.4
11C-Human_immunodeficiency_virus_1-M02251:99:000000000-APALE:1:1106:10019:249MS	Lentiviral vector pLenti6-tdTomato-V5-Blast, complete sequence	97.92	48	1	0	1	48	99	52	5e-12	82.4
11C-Human_immunodeficiency_virus_1-M02251:99:000000000-APALE:1:1106:10019:249MS	Lentiviral vector pLenti6-HA-Puro, complete sequence	97.92	48	1	0	1	48	99	52	5e-12	82.4
11C-Human_immunodeficiency_virus_1-M02251:99:000000000-APALE:1:1106:10019:249MS	Lentiviral vector pLenti6-HA-Blast, complete sequence	97.92	48	1	0	1	48	99	52	5e-12	82.4
11C-Human_immunodeficiency_virus_1-M02251:99:000000000-APALE:1:1106:10019:249MS	Lentiviral vector pLenti6-Flag-Puro, complete sequence	97.92	48	1	0	1	48	99	52	5e-12	82.4
11C-Human_immunodeficiency_virus_1-M02251:99:000000000-APALE:1:1106:10019:249MS	Lentiviral vector pLenti6-Flag-Blast, complete sequence	97.92	48	1	0	1	48	99	52	5e-12	82.4
11C-Human_immunodeficiency_virus_1-M02251:99:000000000-APALE:1:1106:10019:249MS	Lentiviral vector pLenti6-eGFP-V5-Puro, complete sequence	97.92	48	1	0	1	48	99	52	5e-12	82.4
11C-Human_immunodeficiency_virus_1-M02251:99:000000000-APALE:1:1108:21206:8408	Lentiviral vector pLenti6-VSV-Puro, complete sequence	97.92	48	1	0	106	153	52	99	2e-12	82.4
11C-Human_immunodeficiency_virus_1-M02251:99:000000000-APALE:1:1108:21206:8408	Lentiviral vector pLenti6-VSV-Blast, complete sequence	97.92	48	1	0	106	153	52	99	2e-12	82.4
11C-Human_immunodeficiency_virus_1-M02251:99:000000000-APALE:1:1108:21206:8408	Lentiviral vector pLenti6-V5-Puro, complete sequence	97.92	48	1	0	106	153	52	99	2e-12	82.4
11C-Human_immunodeficiency_virus_1-M02251:99:000000000-APALE:1:1108:21206:8408	Lentiviral vector pLenti6-tdTomato-V5-Puro, complete sequence	97.92	48	1	0	106	153	52	99	2e-12	82.4
11C-Human_immunodeficiency_virus_1-M02251:99:000000000-APALE:1:1108:21206:8408	Lentiviral vector pLenti6-tdTomato-V5-Blast, complete sequence	97.92	48	1	0	106	153	52	99	2e-12	82.4
11C-Human_immunodeficiency_virus_1-M02251:99:000000000-APALE:1:1108:21206:8408	Lentiviral vector pLenti6-HA-Puro, complete sequence	97.92	48	1	0	106	153	52	99	2e-12	82.4
11C-Human_immunodeficiency_virus_1-M02251:99:000000000-APALE:1:1108:21206:8408	Lentiviral vector pLenti6-HA-Blast, complete sequence	97.92	48	1	0	106	153	52	99	2e-12	82.4
11C-Human_immunodeficiency_virus_1-M02251:99:000000000-APALE:1:1108:21206:8408	Lentiviral vector pLenti6-Flag-Puro, complete sequence	97.92	48	1	0	106	153	52	99	2e-12	82.4
11C-Human_immunodeficiency_virus_1-M02251:99:000000000-APALE:1:1108:21206:8408	Lentiviral vector pLenti6-Flag-Blast, complete sequence	97.92	48	1	0	106	153	52	99	2e-12	82.4
11C-Human_immunodeficiency_virus_1-M02251:99:000000000-APALE:1:1108:21206:8408	Lentiviral vector pLenti6-eGFP-V5-Puro, complete sequence	97.92	48	1	0	106	153	52	99	2e-12	82.4
11C-Human_immunodeficiency_virus_1-M02251:99:000000000-APALE:1:1115:24990:2928	Lentiviral vector pLenti6-VSV-Puro, complete sequence	97.92	48	1	0	68	115	52	99	2e-12	82.4
11C-Human_immunodeficiency_virus_1-M02251:99:000000000-APALE:1:1115:24990:2928	Lentiviral vector pLenti6-VSV-Blast, complete sequence	97.92	48	1	0	68	115	52	99	2e-12	82.4
11C-Human_immunodeficiency_virus_1-M02251:99:000000000-APALE:1:1115:24990:2928	Lentiviral vector pLenti6-V5-Puro, complete sequence	97.92	48	1	0	68	115	52	99	2e-12	82.4
11C-Human_immunodeficiency_virus_1-M02251:99:000000000-APALE:1:1115:24990:2928	Lentiviral vector pLenti6-tdTomato-V5-Puro, complete sequence	97.92	48	1	0	68	115	52	99	2e-12	82.4
11C-Human_immunodeficiency_virus_1-M02251:99:000000000-APALE:1:1115:24990:2928	Lentiviral vector pLenti6-tdTomato-V5-Blast, complete sequence	97.92	48	1	0	68	115	52	99	2e-12	82.4
11C-Human_immunodeficiency_virus_1-M02251:99:000000000-APALE:1:1115:24990:2928	Lentiviral vector pLenti6-HA-Puro, complete sequence	97.92	48	1	0	68	115	52	99	2e-12	82.4
11C-Human_immunodeficiency_virus_1-M02251:99:000000000-APALE:1:1115:24990:2928	Lentiviral vector pLenti6-HA-Blast, complete sequence	97.92	48	1	0	68	115	52	99	2e-12	82.4
11C-Human_immunodeficiency_virus_1-M02251:99:000000000-APALE:1:1115:24990:2928	Lentiviral vector pLenti6-Flag-Puro, complete sequence	97.92	48	1	0	68	115	52	99	2e-12	82.4
11C-Human_immunodeficiency_virus_1-M02251:99:000000000-APALE:1:1115:24990:2928	Lentiviral vector pLenti6-Flag-Blast, complete sequence	97.92	48	1	0	68	115	52	99	2e-12	82.4
11C-Human_immunodeficiency_virus_1-M02251:99:000000000-APALE:1:1115:24990:2928	Lentiviral vector pLenti6-eGFP-V5-Puro, complete sequence	97.92	48	1	0	68	115	52	99	2e-12	82.4
11C-Human_immunodeficiency_virus_1-M02251:99:000000000-APALE:1:1116:14544:12049	Lentiviral vector pLenti6-VSV-Puro, complete sequence	97.92	48	1	0	1	48	99	52	2e-12	82.4
11C-Human_immunodeficiency_virus_1-M02251:99:000000000-APALE:1:1116:14544:12049	Lentiviral vector pLenti6-VSV-Blast, complete sequence	97.92	48	1	0	1	48	99	52	2e-12	82.4
11C-Human_immunodeficiency_virus_1-M02251:99:000000000-APALE:1:1116:14544:12049	Lentiviral vector pLenti6-V5-Puro, complete sequence	97.92	48	1	0	1	48	99	52	2e-12	82.4
11C-Human_immunodeficiency_virus_1-M02251:99:000000000-APALE:1:1116:14544:12049	Lentiviral vector pLenti6-tdTomato-V5-Puro, complete sequence	97.92	48	1	0	1	48	99	52	2e-12	82.4
11C-Human_immunodeficiency_virus_1-M02251:99:000000000-APALE:1:1116:14544:12049	Lentiviral vector pLenti6-tdTomato-V5-Blast, complete sequence	97.92	48	1	0	1	48	99	52	2e-12	82.4
11C-Human_immunodeficiency_virus_1-M02251:99:000000000-APALE:1:1116:14544:12049	Lentiviral vector pLenti6-HA-Puro, complete sequence	97.92	48	1	0	1	48	99	52	2e-12	82.4
11C-Human_immunodeficiency_virus_1-M02251:99:000000000-APALE:1:1116:14544:12049	Lentiviral vector pLenti6-HA-Blast, complete sequence	97.92	48	1	0	1	48	99	52	2e-12	82.4
11C-Human_immunodeficiency_virus_1-M02251:99:000000000-APALE:1:1116:14544:12049	Lentiviral vector pLenti6-Flag-Puro, complete sequence	97.92	48	1	0	1	48	99	52	2e-12	82.4
11C-Human_immunodeficiency_virus_1-M02251:99:000000000-APALE:1:1116:14544:12049	Lentiviral vector pLenti6-Flag-Blast, complete sequence	97.92	48	1	0	1	48	99	52	2e-12	82.4
11C-Human_immunodeficiency_virus_1-M02251:99:000000000-APALE:1:1116:14544:12049	Lentiviral vector pLenti6-eGFP-V5-Puro, complete sequence	97.92	48	1	0	1	48	99	52	2e-12	82.4
11C-Human_immunodeficiency_virus_1-M02251:99:000000000-APALE:1:1118:5329:13697	Lentiviral vector pLenti6-VSV-Puro, complete sequence	97.92	48	1	0	1	48	99	52	2e-12	82.4
11C-Human_immunodeficiency_virus_1-M02251:99:000000000-APALE:1:1118:5329:13697	Lentiviral vector pLenti6-VSV-Blast, complete sequence	97.92	48	1	0	1	48	99	52	2e-12	82.4
11C-Human_immunodeficiency_virus_1-M02251:99:000000000-APALE:1:1118:5329:13697	Lentiviral vector pLenti6-V5-Puro, complete sequence	97.92	48	1	0	1	48	99	52	2e-12	82.4
11C-Human_immunodeficiency_virus_1-M02251:99:000000000-APALE:1:1118:5329:13697	Lentiviral vector pLenti6-tdTomato-V5-Puro, complete sequence	97.92	48	1	0	1	48	99	52	2e-12	82.4
11C-Human_immunodeficiency_virus_1-M02251:99:000000000-APALE:1:1118:5329:13697	Lentiviral vector pLenti6-tdTomato-V5-Blast, complete sequence	97.92	48	1	0	1	48	99	52	2e-12	82.4
11C-Human_immunodeficiency_virus_1-M02251:99:000000000-APALE:1:1118:5329:13697	Lentiviral vector pLenti6-HA-Puro, complete sequence	97.92	48	1	0	1	48	99	52	2e-12	82.4
11C-Human_immunodeficiency_virus_1-M02251:99:000000000-APALE:1:1118:5329:13697	Lentiviral vector pLenti6-HA-Blast, complete sequence	97.92	48	1	0	1	48	99	52	2e-12	82.4
11C-Human_immunodeficiency_virus_1-M02251:99:000000000-APALE:1:1118:5329:13697	Lentiviral vector pLenti6-Flag-Puro, complete sequence	97.92	48	1	0	1	48	99	52	2e-12	82.4
11C-Human_immunodeficiency_virus_1-M02251:99:000000000-APALE:1:1118:5329:13697	Lentiviral vector pLenti6-Flag-Blast, complete sequence	97.92	48	1	0	1	48	99	52	2e-12	82.4
11C-Human_immunodeficiency_virus_1-M02251:99:000000000-APALE:1:1118:5329:13697	Lentiviral vector pLenti6-eGFP-V5-Puro, complete sequence	97.92	48	1	0	1	48	99	52	2e-12	82.4
11C-Human_immunodeficiency_virus_1-M02251:99:000000000-APALE:1:1119:15007:818MS	Lentiviral vector pLenti6-VSV-Puro, complete sequence	97.92	48	1	0	1	48	99	52	2e-12	82.4
11C-Human_immunodeficiency_virus_1-M02251:99:000000000-APALE:1:1119:15007:818MS	Lentiviral vector pLenti6-VSV-Blast, complete sequence	97.92	48	1	0	1	48	99	52	2e-12	82.4
11C-Human_immunodeficiency_virus_1-M02251:99:000000000-APALE:1:1119:15007:818MS	Lentiviral vector pLenti6-V5-Puro, complete sequence	97.92	48	1	0	1	48	99	52	2e-12	82.4
11C-Human_immunodeficiency_virus_1-M02251:99:000000000-APALE:1:1119:15007:818MS	Lentiviral vector pLenti6-tdTomato-V5-Puro, complete sequence	97.92	48	1	0	1	48	99	52	2e-12	82.4
11C-Human_immunodeficiency_virus_1-M02251:99:000000000-APALE:1:1119:15007:818MS	Lentiviral vector pLenti6-tdTomato-V5-Blast, complete sequence	97.92	48	1	0	1	48	99	52	2e-12	82.4
11C-Human_immunodeficiency_virus_1-M02251:99:000000000-APALE:1:1119:15007:818MS	Lentiviral vector pLenti6-HA-Puro, complete sequence	97.92	48	1	0	1	48	99	52	2e-12	82.4
11C-Human_immunodeficiency_virus_1-M02251:99:000000000-APALE:1:1119:15007:818MS	Lentiviral vector pLenti6-HA-Blast, complete sequence	97.92	48	1	0	1	48	99	52	2e-12	82.4
11C-Human_immunodeficiency_virus_1-M02251:99:000000000-APALE:1:1119:15007:818MS	Lentiviral vector pLenti6-Flag-Puro, complete sequence	97.92	48	1	0	1	48	99	52	2e-12	82.4
11C-Human_immunodeficiency_virus_1-M02251:99:000000000-APALE:1:1119:15007:818MS	Lentiviral vector pLenti6-Flag-Blast, complete sequence	97.92	48	1	0	1	48	99	52	2e-12	82.4
11C-Human_immunodeficiency_virus_1-M02251:99:000000000-APALE:1:1119:15007:818MS	Lentiviral vector pLenti6-eGFP-V5-Puro, complete sequence	97.92	48	1	0	1	48	99	52	2e-12	82.4
11C-Human_immunodeficiency_virus_1-M02251:99:000000000-APALE:1:1119:9005:14269	Ralstonia solanacearum genome assembly 9 genomes, chromosome : I	94.37	71	4	0	145	215	496567	496637	1e-20	111
11C-Human_immunodeficiency_virus_1-M02251:99:000000000-APALE:1:1119:9005:14269	Ralstonia solanacearum genome assembly 9 genomes, chromosome : I	94.37	71	4	0	145	215	3589462	3589392	1e-20	111
11C-Human_immunodeficiency_virus_1-M02251:99:000000000-APALE:1:1119:9005:14269	Ralstonia solanacearum genome assembly 9 genomes, chromosome : I	95.52	67	3	0	145	211	5397957	5398023	1e-19	107
11C-Human_immunodeficiency_virus_1-M02251:99:000000000-APALE:1:1119:9005:14269	Ralstonia solanacearum genome assembly 9 genomes, chromosome : I	95.45	66	3	0	145	210	5108640	5108575	4e-19	105
11C-Human_immunodeficiency_virus_1-M02251:99:000000000-APALE:1:1119:9005:14269	Ralstonia solanacearum genome assembly 9 genomes, chromosome : I	94.03	67	4	0	145	211	3089743	3089677	2e-18	104
11C-Human_immunodeficiency_virus_1-M02251:99:000000000-APALE:1:1119:9005:14269	Ralstonia solanacearum genome assembly 9 genomes, chromosome : I	96.72	61	2	0	145	205	105832	105892	5e-18	102
11C-Human_immunodeficiency_virus_1-M02251:99:000000000-APALE:1:1119:9005:14269	Ralstonia solanacearum genome assembly 9 genomes, chromosome : I	93.94	66	4	0	145	210	1739805	1739870	5e-18	102
11C-Human_immunodeficiency_virus_1-M02251:99:000000000-APALE:1:1119:9005:14269	Ralstonia solanacearum genome assembly 9 genomes, chromosome : I	95.31	64	3	0	145	208	4689475	4689538	5e-18	102
11C-Human_immunodeficiency_virus_1-M02251:99:000000000-APALE:1:1119:9005:14269	Ralstonia solanacearum genome assembly 9 genomes, chromosome : I	95.31	64	3	0	145	208	5010696	5010633	5e-18	102
11C-Human_immunodeficiency_virus_1-M02251:99:000000000-APALE:1:1119:9005:14269	Ralstonia solanacearum genome assembly 9 genomes, chromosome : I	96.72	61	2	0	145	205	5403371	5403431	5e-18	102
11C-Human_immunodeficiency_virus_1-M02251:99:000000000-APALE:1:2102:22835:14472	Lentiviral vector pLenti6-VSV-Puro, complete sequence	97.92	48	1	0	1	48	99	52	5e-12	82.4
11C-Human_immunodeficiency_virus_1-M02251:99:000000000-APALE:1:2102:22835:14472	Lentiviral vector pLenti6-VSV-Blast, complete sequence	97.92	48	1	0	1	48	99	52	5e-12	82.4
11C-Human_immunodeficiency_virus_1-M02251:99:000000000-APALE:1:2102:22835:14472	Lentiviral vector pLenti6-V5-Puro, complete sequence	97.92	48	1	0	1	48	99	52	5e-12	82.4
11C-Human_immunodeficiency_virus_1-M02251:99:000000000-APALE:1:2102:22835:14472	Lentiviral vector pLenti6-tdTomato-V5-Puro, complete sequence	97.92	48	1	0	1	48	99	52	5e-12	82.4
11C-Human_immunodeficiency_virus_1-M02251:99:000000000-APALE:1:2102:22835:14472	Lentiviral vector pLenti6-tdTomato-V5-Blast, complete sequence	97.92	48	1	0	1	48	99	52	5e-12	82.4
11C-Human_immunodeficiency_virus_1-M02251:99:000000000-APALE:1:2102:22835:14472	Lentiviral vector pLenti6-HA-Puro, complete sequence	97.92	48	1	0	1	48	99	52	5e-12	82.4
11C-Human_immunodeficiency_virus_1-M02251:99:000000000-APALE:1:2102:22835:14472	Lentiviral vector pLenti6-HA-Blast, complete sequence	97.92	48	1	0	1	48	99	52	5e-12	82.4
11C-Human_immunodeficiency_virus_1-M02251:99:000000000-APALE:1:2102:22835:14472	Lentiviral vector pLenti6-Flag-Puro, complete sequence	97.92	48	1	0	1	48	99	52	5e-12	82.4
11C-Human_immunodeficiency_virus_1-M02251:99:000000000-APALE:1:2102:22835:14472	Lentiviral vector pLenti6-Flag-Blast, complete sequence	97.92	48	1	0	1	48	99	52	5e-12	82.4
11C-Human_immunodeficiency_virus_1-M02251:99:000000000-APALE:1:2102:22835:14472	Lentiviral vector pLenti6-eGFP-V5-Puro, complete sequence	97.92	48	1	0	1	48	99	52	5e-12	82.4
11C-Human_immunodeficiency_virus_1-M02251:99:000000000-APALE:1:2102:116MS5:18735	Lentiviral vector pLenti6-VSV-Puro, complete sequence	97.92	48	1	0	1	48	99	52	5e-12	82.4
11C-Human_immunodeficiency_virus_1-M02251:99:000000000-APALE:1:2102:116MS5:18735	Lentiviral vector pLenti6-VSV-Blast, complete sequence	97.92	48	1	0	1	48	99	52	5e-12	82.4
11C-Human_immunodeficiency_virus_1-M02251:99:000000000-APALE:1:2102:116MS5:18735	Lentiviral vector pLenti6-V5-Puro, complete sequence	97.92	48	1	0	1	48	99	52	5e-12	82.4
11C-Human_immunodeficiency_virus_1-M02251:99:000000000-APALE:1:2102:116MS5:18735	Lentiviral vector pLenti6-tdTomato-V5-Puro, complete sequence	97.92	48	1	0	1	48	99	52	5e-12	82.4
11C-Human_immunodeficiency_virus_1-M02251:99:000000000-APALE:1:2102:116MS5:18735	Lentiviral vector pLenti6-tdTomato-V5-Blast, complete sequence	97.92	48	1	0	1	48	99	52	5e-12	82.4
11C-Human_immunodeficiency_virus_1-M02251:99:000000000-APALE:1:2102:116MS5:18735	Lentiviral vector pLenti6-HA-Puro, complete sequence	97.92	48	1	0	1	48	99	52	5e-12	82.4
11C-Human_immunodeficiency_virus_1-M02251:99:000000000-APALE:1:2102:116MS5:18735	Lentiviral vector pLenti6-HA-Blast, complete sequence	97.92	48	1	0	1	48	99	52	5e-12	82.4
11C-Human_immunodeficiency_virus_1-M02251:99:000000000-APALE:1:2102:116MS5:18735	Lentiviral vector pLenti6-Flag-Puro, complete sequence	97.92	48	1	0	1	48	99	52	5e-12	82.4
11C-Human_immunodeficiency_virus_1-M02251:99:000000000-APALE:1:2102:116MS5:18735	Lentiviral vector pLenti6-Flag-Blast, complete sequence	97.92	48	1	0	1	48	99	52	5e-12	82.4
11C-Human_immunodeficiency_virus_1-M02251:99:000000000-APALE:1:2102:116MS5:18735	Lentiviral vector pLenti6-eGFP-V5-Puro, complete sequence	97.92	48	1	0	1	48	99	52	5e-12	82.4
11C-Human_immunodeficiency_virus_1-M02251:99:000000000-APALE:1:2109:26021:19413	Lentiviral vector pLenti6-VSV-Puro, complete sequence	97.92	48	1	0	1	48	99	52	3e-12	82.4
11C-Human_immunodeficiency_virus_1-M02251:99:000000000-APALE:1:2109:26021:19413	Lentiviral vector pLenti6-VSV-Blast, complete sequence	97.92	48	1	0	1	48	99	52	3e-12	82.4
11C-Human_immunodeficiency_virus_1-M02251:99:000000000-APALE:1:2109:26021:19413	Lentiviral vector pLenti6-V5-Puro, complete sequence	97.92	48	1	0	1	48	99	52	3e-12	82.4
11C-Human_immunodeficiency_virus_1-M02251:99:000000000-APALE:1:2109:26021:19413	Lentiviral vector pLenti6-tdTomato-V5-Puro, complete sequence	97.92	48	1	0	1	48	99	52	3e-12	82.4
11C-Human_immunodeficiency_virus_1-M02251:99:000000000-APALE:1:2109:26021:19413	Lentiviral vector pLenti6-tdTomato-V5-Blast, complete sequence	97.92	48	1	0	1	48	99	52	3e-12	82.4
11C-Human_immunodeficiency_virus_1-M02251:99:000000000-APALE:1:2109:26021:19413	Lentiviral vector pLenti6-HA-Puro, complete sequence	97.92	48	1	0	1	48	99	52	3e-12	82.4
11C-Human_immunodeficiency_virus_1-M02251:99:000000000-APALE:1:2109:26021:19413	Lentiviral vector pLenti6-HA-Blast, complete sequence	97.92	48	1	0	1	48	99	52	3e-12	82.4
11C-Human_immunodeficiency_virus_1-M02251:99:000000000-APALE:1:2109:26021:19413	Lentiviral vector pLenti6-Flag-Puro, complete sequence	97.92	48	1	0	1	48	99	52	3e-12	82.4
11C-Human_immunodeficiency_virus_1-M02251:99:000000000-APALE:1:2109:26021:19413	Lentiviral vector pLenti6-Flag-Blast, complete sequence	97.92	48	1	0	1	48	99	52	3e-12	82.4
11C-Human_immunodeficiency_virus_1-M02251:99:000000000-APALE:1:2109:26021:19413	Lentiviral vector pLenti6-eGFP-V5-Puro, complete sequence	97.92	48	1	0	1	48	99	52	3e-12	82.4
6MS-Human_immunodeficiency_virus_1-M02251:99:000000000-APALE:1:1101:20215:20540	Lentiviral vector pLenti6-VSV-Puro, complete sequence	93.75	48	3	0	92	139	52	99	1e-09	73.4
6MS-Human_immunodeficiency_virus_1-M02251:99:000000000-APALE:1:1101:20215:20540	Lentiviral vector pLenti6-VSV-Blast, complete sequence	93.75	48	3	0	92	139	52	99	1e-09	73.4
6MS-Human_immunodeficiency_virus_1-M02251:99:000000000-APALE:1:1101:20215:20540	Lentiviral vector pLenti6-V5-Puro, complete sequence	93.75	48	3	0	92	139	52	99	1e-09	73.4
6MS-Human_immunodeficiency_virus_1-M02251:99:000000000-APALE:1:1101:20215:20540	Lentiviral vector pLenti6-tdTomato-V5-Puro, complete sequence	93.75	48	3	0	92	139	52	99	1e-09	73.4
6MS-Human_immunodeficiency_virus_1-M02251:99:000000000-APALE:1:1101:20215:20540	Lentiviral vector pLenti6-tdTomato-V5-Blast, complete sequence	93.75	48	3	0	92	139	52	99	1e-09	73.4
6MS-Human_immunodeficiency_virus_1-M02251:99:000000000-APALE:1:1101:20215:20540	Lentiviral vector pLenti6-HA-Puro, complete sequence	93.75	48	3	0	92	139	52	99	1e-09	73.4
6MS-Human_immunodeficiency_virus_1-M02251:99:000000000-APALE:1:1101:20215:20540	Lentiviral vector pLenti6-HA-Blast, complete sequence	93.75	48	3	0	92	139	52	99	1e-09	73.4
6MS-Human_immunodeficiency_virus_1-M02251:99:000000000-APALE:1:1101:20215:20540	Lentiviral vector pLenti6-Flag-Puro, complete sequence	93.75	48	3	0	92	139	52	99	1e-09	73.4
6MS-Human_immunodeficiency_virus_1-M02251:99:000000000-APALE:1:1101:20215:20540	Lentiviral vector pLenti6-Flag-Blast, complete sequence	93.75	48	3	0	92	139	52	99	1e-09	73.4
6MS-Human_immunodeficiency_virus_1-M02251:99:000000000-APALE:1:1101:20215:20540	Lentiviral vector pLenti6-eGFP-V5-Puro, complete sequence	93.75	48	3	0	92	139	52	99	1e-09	73.4
6MS-Human_immunodeficiency_virus_1-M02251:99:000000000-APALE:1:1105:425MS:9077	Lentiviral vector pLenti6-VSV-Puro, complete sequence	97.92	48	1	0	33	80	52	99	9e-13	82.4
6MS-Human_immunodeficiency_virus_1-M02251:99:000000000-APALE:1:1105:425MS:9077	Lentiviral vector pLenti6-VSV-Blast, complete sequence	97.92	48	1	0	33	80	52	99	9e-13	82.4
6MS-Human_immunodeficiency_virus_1-M02251:99:000000000-APALE:1:1105:425MS:9077	Lentiviral vector pLenti6-V5-Puro, complete sequence	97.92	48	1	0	33	80	52	99	9e-13	82.4
6MS-Human_immunodeficiency_virus_1-M02251:99:000000000-APALE:1:1105:425MS:9077	Lentiviral vector pLenti6-tdTomato-V5-Puro, complete sequence	97.92	48	1	0	33	80	52	99	9e-13	82.4
6MS-Human_immunodeficiency_virus_1-M02251:99:000000000-APALE:1:1105:425MS:9077	Lentiviral vector pLenti6-tdTomato-V5-Blast, complete sequence	97.92	48	1	0	33	80	52	99	9e-13	82.4
6MS-Human_immunodeficiency_virus_1-M02251:99:000000000-APALE:1:1105:425MS:9077	Lentiviral vector pLenti6-HA-Puro, complete sequence	97.92	48	1	0	33	80	52	99	9e-13	82.4
6MS-Human_immunodeficiency_virus_1-M02251:99:000000000-APALE:1:1105:425MS:9077	Lentiviral vector pLenti6-HA-Blast, complete sequence	97.92	48	1	0	33	80	52	99	9e-13	82.4
6MS-Human_immunodeficiency_virus_1-M02251:99:000000000-APALE:1:1105:425MS:9077	Lentiviral vector pLenti6-Flag-Puro, complete sequence	97.92	48	1	0	33	80	52	99	9e-13	82.4
6MS-Human_immunodeficiency_virus_1-M02251:99:000000000-APALE:1:1105:425MS:9077	Lentiviral vector pLenti6-Flag-Blast, complete sequence	97.92	48	1	0	33	80	52	99	9e-13	82.4
6MS-Human_immunodeficiency_virus_1-M02251:99:000000000-APALE:1:1105:425MS:9077	Lentiviral vector pLenti6-eGFP-V5-Puro, complete sequence	97.92	48	1	0	33	80	52	99	9e-13	82.4
6MS-Human_immunodeficiency_virus_1-M02251:99:000000000-APALE:1:1108:11371:21436	Lentiviral vector pLenti6-VSV-Puro, complete sequence	97.96	49	1	0	82	130	52	100	1e-12	84.2
6MS-Human_immunodeficiency_virus_1-M02251:99:000000000-APALE:1:1108:11371:21436	Lentiviral vector pLenti6-VSV-Blast, complete sequence	97.96	49	1	0	82	130	52	100	1e-12	84.2
6MS-Human_immunodeficiency_virus_1-M02251:99:000000000-APALE:1:1108:11371:21436	Lentiviral vector pLenti6-V5-Puro, complete sequence	97.96	49	1	0	82	130	52	100	1e-12	84.2
6MS-Human_immunodeficiency_virus_1-M02251:99:000000000-APALE:1:1108:11371:21436	Lentiviral vector pLenti6-tdTomato-V5-Puro, complete sequence	97.96	49	1	0	82	130	52	100	1e-12	84.2
6MS-Human_immunodeficiency_virus_1-M02251:99:000000000-APALE:1:1108:11371:21436	Lentiviral vector pLenti6-tdTomato-V5-Blast, complete sequence	97.96	49	1	0	82	130	52	100	1e-12	84.2
6MS-Human_immunodeficiency_virus_1-M02251:99:000000000-APALE:1:1108:11371:21436	Lentiviral vector pLenti6-HA-Puro, complete sequence	97.96	49	1	0	82	130	52	100	1e-12	84.2
6MS-Human_immunodeficiency_virus_1-M02251:99:000000000-APALE:1:1108:11371:21436	Lentiviral vector pLenti6-HA-Blast, complete sequence	97.96	49	1	0	82	130	52	100	1e-12	84.2
6MS-Human_immunodeficiency_virus_1-M02251:99:000000000-APALE:1:1108:11371:21436	Lentiviral vector pLenti6-Flag-Puro, complete sequence	97.96	49	1	0	82	130	52	100	1e-12	84.2
6MS-Human_immunodeficiency_virus_1-M02251:99:000000000-APALE:1:1108:11371:21436	Lentiviral vector pLenti6-Flag-Blast, complete sequence	97.96	49	1	0	82	130	52	100	1e-12	84.2
6MS-Human_immunodeficiency_virus_1-M02251:99:000000000-APALE:1:1108:11371:21436	Lentiviral vector pLenti6-eGFP-V5-Puro, complete sequence	97.96	49	1	0	82	130	52	100	1e-12	84.2
6MS-Human_immunodeficiency_virus_1-M02251:99:000000000-APALE:1:1110:11417:1082	Lentiviral vector pLenti6-VSV-Puro, complete sequence	97.92	48	1	0	1	48	99	52	2e-12	82.4
6MS-Human_immunodeficiency_virus_1-M02251:99:000000000-APALE:1:1110:11417:1082	Lentiviral vector pLenti6-VSV-Blast, complete sequence	97.92	48	1	0	1	48	99	52	2e-12	82.4
6MS-Human_immunodeficiency_virus_1-M02251:99:000000000-APALE:1:1110:11417:1082	Lentiviral vector pLenti6-V5-Puro, complete sequence	97.92	48	1	0	1	48	99	52	2e-12	82.4
6MS-Human_immunodeficiency_virus_1-M02251:99:000000000-APALE:1:1110:11417:1082	Lentiviral vector pLenti6-tdTomato-V5-Puro, complete sequence	97.92	48	1	0	1	48	99	52	2e-12	82.4
6MS-Human_immunodeficiency_virus_1-M02251:99:000000000-APALE:1:1110:11417:1082	Lentiviral vector pLenti6-tdTomato-V5-Blast, complete sequence	97.92	48	1	0	1	48	99	52	2e-12	82.4
6MS-Human_immunodeficiency_virus_1-M02251:99:000000000-APALE:1:1110:11417:1082	Lentiviral vector pLenti6-HA-Puro, complete sequence	97.92	48	1	0	1	48	99	52	2e-12	82.4
6MS-Human_immunodeficiency_virus_1-M02251:99:000000000-APALE:1:1110:11417:1082	Lentiviral vector pLenti6-HA-Blast, complete sequence	97.92	48	1	0	1	48	99	52	2e-12	82.4
6MS-Human_immunodeficiency_virus_1-M02251:99:000000000-APALE:1:1110:11417:1082	Lentiviral vector pLenti6-Flag-Puro, complete sequence	97.92	48	1	0	1	48	99	52	2e-12	82.4
6MS-Human_immunodeficiency_virus_1-M02251:99:000000000-APALE:1:1110:11417:1082	Lentiviral vector pLenti6-Flag-Blast, complete sequence	97.92	48	1	0	1	48	99	52	2e-12	82.4
6MS-Human_immunodeficiency_virus_1-M02251:99:000000000-APALE:1:1110:11417:1082	Lentiviral vector pLenti6-eGFP-V5-Puro, complete sequence	97.92	48	1	0	1	48	99	52	2e-12	82.4
6MS-Human_immunodeficiency_virus_1-M02251:99:000000000-APALE:1:1111:21194:3333	Lentiviral vector pLenti6-VSV-Puro, complete sequence	97.92	48	1	0	69	116	52	99	2e-12	82.4
6MS-Human_immunodeficiency_virus_1-M02251:99:000000000-APALE:1:1111:21194:3333	Lentiviral vector pLenti6-VSV-Blast, complete sequence	97.92	48	1	0	69	116	52	99	2e-12	82.4
6MS-Human_immunodeficiency_virus_1-M02251:99:000000000-APALE:1:1111:21194:3333	Lentiviral vector pLenti6-V5-Puro, complete sequence	97.92	48	1	0	69	116	52	99	2e-12	82.4
6MS-Human_immunodeficiency_virus_1-M02251:99:000000000-APALE:1:1111:21194:3333	Lentiviral vector pLenti6-tdTomato-V5-Puro, complete sequence	97.92	48	1	0	69	116	52	99	2e-12	82.4
6MS-Human_immunodeficiency_virus_1-M02251:99:000000000-APALE:1:1111:21194:3333	Lentiviral vector pLenti6-tdTomato-V5-Blast, complete sequence	97.92	48	1	0	69	116	52	99	2e-12	82.4
6MS-Human_immunodeficiency_virus_1-M02251:99:000000000-APALE:1:1111:21194:3333	Lentiviral vector pLenti6-HA-Puro, complete sequence	97.92	48	1	0	69	116	52	99	2e-12	82.4
6MS-Human_immunodeficiency_virus_1-M02251:99:000000000-APALE:1:1111:21194:3333	Lentiviral vector pLenti6-HA-Blast, complete sequence	97.92	48	1	0	69	116	52	99	2e-12	82.4
6MS-Human_immunodeficiency_virus_1-M02251:99:000000000-APALE:1:1111:21194:3333	Lentiviral vector pLenti6-Flag-Puro, complete sequence	97.92	48	1	0	69	116	52	99	2e-12	82.4
6MS-Human_immunodeficiency_virus_1-M02251:99:000000000-APALE:1:1111:21194:3333	Lentiviral vector pLenti6-Flag-Blast, complete sequence	97.92	48	1	0	69	116	52	99	2e-12	82.4
6MS-Human_immunodeficiency_virus_1-M02251:99:000000000-APALE:1:1111:21194:3333	Lentiviral vector pLenti6-eGFP-V5-Puro, complete sequence	97.92	48	1	0	69	116	52	99	2e-12	82.4
6MS-Human_immunodeficiency_virus_1-M02251:99:000000000-APALE:1:1112:17098:6596	Lentiviral vector pLenti6-VSV-Puro, complete sequence	97.96	49	1	0	77	125	52	100	5e-13	84.2
6MS-Human_immunodeficiency_virus_1-M02251:99:000000000-APALE:1:1112:17098:6596	Lentiviral vector pLenti6-VSV-Blast, complete sequence	97.96	49	1	0	77	125	52	100	5e-13	84.2
6MS-Human_immunodeficiency_virus_1-M02251:99:000000000-APALE:1:1112:17098:6596	Lentiviral vector pLenti6-V5-Puro, complete sequence	97.96	49	1	0	77	125	52	100	5e-13	84.2
6MS-Human_immunodeficiency_virus_1-M02251:99:000000000-APALE:1:1112:17098:6596	Lentiviral vector pLenti6-tdTomato-V5-Puro, complete sequence	97.96	49	1	0	77	125	52	100	5e-13	84.2
6MS-Human_immunodeficiency_virus_1-M02251:99:000000000-APALE:1:1112:17098:6596	Lentiviral vector pLenti6-tdTomato-V5-Blast, complete sequence	97.96	49	1	0	77	125	52	100	5e-13	84.2
6MS-Human_immunodeficiency_virus_1-M02251:99:000000000-APALE:1:1112:17098:6596	Lentiviral vector pLenti6-HA-Puro, complete sequence	97.96	49	1	0	77	125	52	100	5e-13	84.2
6MS-Human_immunodeficiency_virus_1-M02251:99:000000000-APALE:1:1112:17098:6596	Lentiviral vector pLenti6-HA-Blast, complete sequence	97.96	49	1	0	77	125	52	100	5e-13	84.2
6MS-Human_immunodeficiency_virus_1-M02251:99:000000000-APALE:1:1112:17098:6596	Lentiviral vector pLenti6-Flag-Puro, complete sequence	97.96	49	1	0	77	125	52	100	5e-13	84.2
6MS-Human_immunodeficiency_virus_1-M02251:99:000000000-APALE:1:1112:17098:6596	Lentiviral vector pLenti6-Flag-Blast, complete sequence	97.96	49	1	0	77	125	52	100	5e-13	84.2
6MS-Human_immunodeficiency_virus_1-M02251:99:000000000-APALE:1:1112:17098:6596	Lentiviral vector pLenti6-eGFP-V5-Puro, complete sequence	97.96	49	1	0	77	125	52	100	5e-13	84.2
6MS-Human_immunodeficiency_virus_1-M02251:99:000000000-APALE:1:1116:11467:3692	Lentiviral vector pLenti6-VSV-Puro, complete sequence	97.92	48	1	0	105	152	52	99	2e-12	82.4
6MS-Human_immunodeficiency_virus_1-M02251:99:000000000-APALE:1:1116:11467:3692	Lentiviral vector pLenti6-VSV-Blast, complete sequence	97.92	48	1	0	105	152	52	99	2e-12	82.4
6MS-Human_immunodeficiency_virus_1-M02251:99:000000000-APALE:1:1116:11467:3692	Lentiviral vector pLenti6-V5-Puro, complete sequence	97.92	48	1	0	105	152	52	99	2e-12	82.4
6MS-Human_immunodeficiency_virus_1-M02251:99:000000000-APALE:1:1116:11467:3692	Lentiviral vector pLenti6-tdTomato-V5-Puro, complete sequence	97.92	48	1	0	105	152	52	99	2e-12	82.4
6MS-Human_immunodeficiency_virus_1-M02251:99:000000000-APALE:1:1116:11467:3692	Lentiviral vector pLenti6-tdTomato-V5-Blast, complete sequence	97.92	48	1	0	105	152	52	99	2e-12	82.4
6MS-Human_immunodeficiency_virus_1-M02251:99:000000000-APALE:1:1116:11467:3692	Lentiviral vector pLenti6-HA-Puro, complete sequence	97.92	48	1	0	105	152	52	99	2e-12	82.4
6MS-Human_immunodeficiency_virus_1-M02251:99:000000000-APALE:1:1116:11467:3692	Lentiviral vector pLenti6-HA-Blast, complete sequence	97.92	48	1	0	105	152	52	99	2e-12	82.4
6MS-Human_immunodeficiency_virus_1-M02251:99:000000000-APALE:1:1116:11467:3692	Lentiviral vector pLenti6-Flag-Puro, complete sequence	97.92	48	1	0	105	152	52	99	2e-12	82.4
6MS-Human_immunodeficiency_virus_1-M02251:99:000000000-APALE:1:1116:11467:3692	Lentiviral vector pLenti6-Flag-Blast, complete sequence	97.92	48	1	0	105	152	52	99	2e-12	82.4
6MS-Human_immunodeficiency_virus_1-M02251:99:000000000-APALE:1:1116:11467:3692	Lentiviral vector pLenti6-eGFP-V5-Puro, complete sequence	97.92	48	1	0	105	152	52	99	2e-12	82.4
6MS-Human_immunodeficiency_virus_1-M02251:99:000000000-APALE:1:1117:19056:4088	Lentiviral vector pLenti6-VSV-Puro, complete sequence	97.92	48	1	0	1	48	99	52	2e-12	82.4
6MS-Human_immunodeficiency_virus_1-M02251:99:000000000-APALE:1:1117:19056:4088	Lentiviral vector pLenti6-VSV-Blast, complete sequence	97.92	48	1	0	1	48	99	52	2e-12	82.4
6MS-Human_immunodeficiency_virus_1-M02251:99:000000000-APALE:1:1117:19056:4088	Lentiviral vector pLenti6-V5-Puro, complete sequence	97.92	48	1	0	1	48	99	52	2e-12	82.4
6MS-Human_immunodeficiency_virus_1-M02251:99:000000000-APALE:1:1117:19056:4088	Lentiviral vector pLenti6-tdTomato-V5-Puro, complete sequence	97.92	48	1	0	1	48	99	52	2e-12	82.4
6MS-Human_immunodeficiency_virus_1-M02251:99:000000000-APALE:1:1117:19056:4088	Lentiviral vector pLenti6-tdTomato-V5-Blast, complete sequence	97.92	48	1	0	1	48	99	52	2e-12	82.4
6MS-Human_immunodeficiency_virus_1-M02251:99:000000000-APALE:1:1117:19056:4088	Lentiviral vector pLenti6-HA-Puro, complete sequence	97.92	48	1	0	1	48	99	52	2e-12	82.4
6MS-Human_immunodeficiency_virus_1-M02251:99:000000000-APALE:1:1117:19056:4088	Lentiviral vector pLenti6-HA-Blast, complete sequence	97.92	48	1	0	1	48	99	52	2e-12	82.4
6MS-Human_immunodeficiency_virus_1-M02251:99:000000000-APALE:1:1117:19056:4088	Lentiviral vector pLenti6-Flag-Puro, complete sequence	97.92	48	1	0	1	48	99	52	2e-12	82.4
6MS-Human_immunodeficiency_virus_1-M02251:99:000000000-APALE:1:1117:19056:4088	Lentiviral vector pLenti6-Flag-Blast, complete sequence	97.92	48	1	0	1	48	99	52	2e-12	82.4
6MS-Human_immunodeficiency_virus_1-M02251:99:000000000-APALE:1:1117:19056:4088	Lentiviral vector pLenti6-eGFP-V5-Puro, complete sequence	97.92	48	1	0	1	48	99	52	2e-12	82.4
6MS-Human_immunodeficiency_virus_1-M02251:99:000000000-APALE:1:1118:8442:13034	Lentiviral vector pLenti6-VSV-Puro, complete sequence	97.92	48	1	0	1	48	99	52	1e-12	82.4
6MS-Human_immunodeficiency_virus_1-M02251:99:000000000-APALE:1:1118:8442:13034	Lentiviral vector pLenti6-VSV-Blast, complete sequence	97.92	48	1	0	1	48	99	52	1e-12	82.4
6MS-Human_immunodeficiency_virus_1-M02251:99:000000000-APALE:1:1118:8442:13034	Lentiviral vector pLenti6-V5-Puro, complete sequence	97.92	48	1	0	1	48	99	52	1e-12	82.4
6MS-Human_immunodeficiency_virus_1-M02251:99:000000000-APALE:1:1118:8442:13034	Lentiviral vector pLenti6-tdTomato-V5-Puro, complete sequence	97.92	48	1	0	1	48	99	52	1e-12	82.4
6MS-Human_immunodeficiency_virus_1-M02251:99:000000000-APALE:1:1118:8442:13034	Lentiviral vector pLenti6-tdTomato-V5-Blast, complete sequence	97.92	48	1	0	1	48	99	52	1e-12	82.4
6MS-Human_immunodeficiency_virus_1-M02251:99:000000000-APALE:1:1118:8442:13034	Lentiviral vector pLenti6-HA-Puro, complete sequence	97.92	48	1	0	1	48	99	52	1e-12	82.4
6MS-Human_immunodeficiency_virus_1-M02251:99:000000000-APALE:1:1118:8442:13034	Lentiviral vector pLenti6-HA-Blast, complete sequence	97.92	48	1	0	1	48	99	52	1e-12	82.4
6MS-Human_immunodeficiency_virus_1-M02251:99:000000000-APALE:1:1118:8442:13034	Lentiviral vector pLenti6-Flag-Puro, complete sequence	97.92	48	1	0	1	48	99	52	1e-12	82.4
6MS-Human_immunodeficiency_virus_1-M02251:99:000000000-APALE:1:1118:8442:13034	Lentiviral vector pLenti6-Flag-Blast, complete sequence	97.92	48	1	0	1	48	99	52	1e-12	82.4
6MS-Human_immunodeficiency_virus_1-M02251:99:000000000-APALE:1:1118:8442:13034	Lentiviral vector pLenti6-eGFP-V5-Puro, complete sequence	97.92	48	1	0	1	48	99	52	1e-12	82.4
6MS-Human_immunodeficiency_virus_1-M02251:99:000000000-APALE:1:1118:20958:22525	Lentiviral vector pLenti6-VSV-Puro, complete sequence	97.92	48	1	0	1	48	99	52	2e-12	82.4
6MS-Human_immunodeficiency_virus_1-M02251:99:000000000-APALE:1:1118:20958:22525	Lentiviral vector pLenti6-VSV-Blast, complete sequence	97.92	48	1	0	1	48	99	52	2e-12	82.4
6MS-Human_immunodeficiency_virus_1-M02251:99:000000000-APALE:1:1118:20958:22525	Lentiviral vector pLenti6-V5-Puro, complete sequence	97.92	48	1	0	1	48	99	52	2e-12	82.4
6MS-Human_immunodeficiency_virus_1-M02251:99:000000000-APALE:1:1118:20958:22525	Lentiviral vector pLenti6-tdTomato-V5-Puro, complete sequence	97.92	48	1	0	1	48	99	52	2e-12	82.4
6MS-Human_immunodeficiency_virus_1-M02251:99:000000000-APALE:1:1118:20958:22525	Lentiviral vector pLenti6-tdTomato-V5-Blast, complete sequence	97.92	48	1	0	1	48	99	52	2e-12	82.4
6MS-Human_immunodeficiency_virus_1-M02251:99:000000000-APALE:1:1118:20958:22525	Lentiviral vector pLenti6-HA-Puro, complete sequence	97.92	48	1	0	1	48	99	52	2e-12	82.4
6MS-Human_immunodeficiency_virus_1-M02251:99:000000000-APALE:1:1118:20958:22525	Lentiviral vector pLenti6-HA-Blast, complete sequence	97.92	48	1	0	1	48	99	52	2e-12	82.4
6MS-Human_immunodeficiency_virus_1-M02251:99:000000000-APALE:1:1118:20958:22525	Lentiviral vector pLenti6-Flag-Puro, complete sequence	97.92	48	1	0	1	48	99	52	2e-12	82.4
6MS-Human_immunodeficiency_virus_1-M02251:99:000000000-APALE:1:1118:20958:22525	Lentiviral vector pLenti6-Flag-Blast, complete sequence	97.92	48	1	0	1	48	99	52	2e-12	82.4
6MS-Human_immunodeficiency_virus_1-M02251:99:000000000-APALE:1:1118:20958:22525	Lentiviral vector pLenti6-eGFP-V5-Puro, complete sequence	97.92	48	1	0	1	48	99	52	2e-12	82.4
6MS-Human_immunodeficiency_virus_1-M02251:99:000000000-APALE:1:2108:10467:1942	HIV-1 isolate DEMB10US009 from USA gag protein (gag) gene, complete cds; pol protein (pol) gene, partial cds; vif protein (vif), vpr protein (vpr), tat protein (tat), rev protein (rev), vpu protein (vpu), and envelope glycoprotein (env) genes, complete cds; and nonfunctional nef protein (nef) gene, complete sequence	97.87	47	1	0	34	80	8927	8973	3e-12	80.6
6MS-Human_immunodeficiency_virus_1-M02251:99:000000000-APALE:1:2108:10467:1942	HIV-1 isolate Pt_26 from Canada LTR, partial sequence	97.87	47	1	0	34	80	378	424	3e-12	80.6
6MS-Human_immunodeficiency_virus_1-M02251:99:000000000-APALE:1:2108:10467:1942	Lentiviral vector pLenti6-VSV-Puro, complete sequence	95.83	48	2	0	33	80	52	99	1e-11	78.8
6MS-Human_immunodeficiency_virus_1-M02251:99:000000000-APALE:1:2108:10467:1942	Lentiviral vector pLenti6-VSV-Blast, complete sequence	95.83	48	2	0	33	80	52	99	1e-11	78.8
6MS-Human_immunodeficiency_virus_1-M02251:99:000000000-APALE:1:2108:10467:1942	Lentiviral vector pLenti6-V5-Puro, complete sequence	95.83	48	2	0	33	80	52	99	1e-11	78.8
6MS-Human_immunodeficiency_virus_1-M02251:99:000000000-APALE:1:2108:10467:1942	Lentiviral vector pLenti6-tdTomato-V5-Puro, complete sequence	95.83	48	2	0	33	80	52	99	1e-11	78.8
6MS-Human_immunodeficiency_virus_1-M02251:99:000000000-APALE:1:2108:10467:1942	Lentiviral vector pLenti6-tdTomato-V5-Blast, complete sequence	95.83	48	2	0	33	80	52	99	1e-11	78.8
6MS-Human_immunodeficiency_virus_1-M02251:99:000000000-APALE:1:2108:10467:1942	Lentiviral vector pLenti6-HA-Puro, complete sequence	95.83	48	2	0	33	80	52	99	1e-11	78.8
6MS-Human_immunodeficiency_virus_1-M02251:99:000000000-APALE:1:2108:10467:1942	Lentiviral vector pLenti6-HA-Blast, complete sequence	95.83	48	2	0	33	80	52	99	1e-11	78.8
6MS-Human_immunodeficiency_virus_1-M02251:99:000000000-APALE:1:2108:10467:1942	Lentiviral vector pLenti6-Flag-Puro, complete sequence	95.83	48	2	0	33	80	52	99	1e-11	78.8
6MS-Human_immunodeficiency_virus_1-M02251:99:000000000-APALE:1:2109:18164:20440	Lentiviral vector pLenti6-VSV-Puro, complete sequence	97.92	48	1	0	102	149	52	99	2e-12	82.4
6MS-Human_immunodeficiency_virus_1-M02251:99:000000000-APALE:1:2109:18164:20440	Lentiviral vector pLenti6-VSV-Blast, complete sequence	97.92	48	1	0	102	149	52	99	2e-12	82.4
6MS-Human_immunodeficiency_virus_1-M02251:99:000000000-APALE:1:2109:18164:20440	Lentiviral vector pLenti6-V5-Puro, complete sequence	97.92	48	1	0	102	149	52	99	2e-12	82.4
6MS-Human_immunodeficiency_virus_1-M02251:99:000000000-APALE:1:2109:18164:20440	Lentiviral vector pLenti6-tdTomato-V5-Puro, complete sequence	97.92	48	1	0	102	149	52	99	2e-12	82.4
6MS-Human_immunodeficiency_virus_1-M02251:99:000000000-APALE:1:2109:18164:20440	Lentiviral vector pLenti6-tdTomato-V5-Blast, complete sequence	97.92	48	1	0	102	149	52	99	2e-12	82.4
6MS-Human_immunodeficiency_virus_1-M02251:99:000000000-APALE:1:2109:18164:20440	Lentiviral vector pLenti6-HA-Puro, complete sequence	97.92	48	1	0	102	149	52	99	2e-12	82.4
6MS-Human_immunodeficiency_virus_1-M02251:99:000000000-APALE:1:2109:18164:20440	Lentiviral vector pLenti6-HA-Blast, complete sequence	97.92	48	1	0	102	149	52	99	2e-12	82.4
6MS-Human_immunodeficiency_virus_1-M02251:99:000000000-APALE:1:2109:18164:20440	Lentiviral vector pLenti6-Flag-Puro, complete sequence	97.92	48	1	0	102	149	52	99	2e-12	82.4
6MS-Human_immunodeficiency_virus_1-M02251:99:000000000-APALE:1:2109:18164:20440	Lentiviral vector pLenti6-Flag-Blast, complete sequence	97.92	48	1	0	102	149	52	99	2e-12	82.4
6MS-Human_immunodeficiency_virus_1-M02251:99:000000000-APALE:1:2109:18164:20440	Lentiviral vector pLenti6-eGFP-V5-Puro, complete sequence	97.92	48	1	0	102	149	52	99	2e-12	82.4
6MS-Human_immunodeficiency_virus_1-M02251:99:000000000-APALE:1:2113:12683:20308	Lentiviral vector pLenti6-VSV-Puro, complete sequence	97.92	48	1	0	1	48	99	52	9e-13	82.4
6MS-Human_immunodeficiency_virus_1-M02251:99:000000000-APALE:1:2113:12683:20308	Lentiviral vector pLenti6-VSV-Blast, complete sequence	97.92	48	1	0	1	48	99	52	9e-13	82.4
6MS-Human_immunodeficiency_virus_1-M02251:99:000000000-APALE:1:2113:12683:20308	Lentiviral vector pLenti6-V5-Puro, complete sequence	97.92	48	1	0	1	48	99	52	9e-13	82.4
6MS-Human_immunodeficiency_virus_1-M02251:99:000000000-APALE:1:2113:12683:20308	Lentiviral vector pLenti6-tdTomato-V5-Puro, complete sequence	97.92	48	1	0	1	48	99	52	9e-13	82.4
6MS-Human_immunodeficiency_virus_1-M02251:99:000000000-APALE:1:2113:12683:20308	Lentiviral vector pLenti6-tdTomato-V5-Blast, complete sequence	97.92	48	1	0	1	48	99	52	9e-13	82.4
6MS-Human_immunodeficiency_virus_1-M02251:99:000000000-APALE:1:2113:12683:20308	Lentiviral vector pLenti6-HA-Puro, complete sequence	97.92	48	1	0	1	48	99	52	9e-13	82.4
6MS-Human_immunodeficiency_virus_1-M02251:99:000000000-APALE:1:2113:12683:20308	Lentiviral vector pLenti6-HA-Blast, complete sequence	97.92	48	1	0	1	48	99	52	9e-13	82.4
6MS-Human_immunodeficiency_virus_1-M02251:99:000000000-APALE:1:2113:12683:20308	Lentiviral vector pLenti6-Flag-Puro, complete sequence	97.92	48	1	0	1	48	99	52	9e-13	82.4
6MS-Human_immunodeficiency_virus_1-M02251:99:000000000-APALE:1:2113:12683:20308	Lentiviral vector pLenti6-Flag-Blast, complete sequence	97.92	48	1	0	1	48	99	52	9e-13	82.4
6MS-Human_immunodeficiency_virus_1-M02251:99:000000000-APALE:1:2113:12683:20308	Lentiviral vector pLenti6-eGFP-V5-Puro, complete sequence	97.92	48	1	0	1	48	99	52	9e-13	82.4
6MS-Human_immunodeficiency_virus_1-M02251:99:000000000-APALE:1:2115:11607:11985	Lentiviral vector pLenti6-VSV-Puro, complete sequence	97.92	48	1	0	72	119	52	99	2e-12	82.4
6MS-Human_immunodeficiency_virus_1-M02251:99:000000000-APALE:1:2115:11607:11985	Lentiviral vector pLenti6-VSV-Blast, complete sequence	97.92	48	1	0	72	119	52	99	2e-12	82.4
6MS-Human_immunodeficiency_virus_1-M02251:99:000000000-APALE:1:2115:11607:11985	Lentiviral vector pLenti6-V5-Puro, complete sequence	97.92	48	1	0	72	119	52	99	2e-12	82.4
6MS-Human_immunodeficiency_virus_1-M02251:99:000000000-APALE:1:2115:11607:11985	Lentiviral vector pLenti6-tdTomato-V5-Puro, complete sequence	97.92	48	1	0	72	119	52	99	2e-12	82.4
6MS-Human_immunodeficiency_virus_1-M02251:99:000000000-APALE:1:2115:11607:11985	Lentiviral vector pLenti6-tdTomato-V5-Blast, complete sequence	97.92	48	1	0	72	119	52	99	2e-12	82.4
6MS-Human_immunodeficiency_virus_1-M02251:99:000000000-APALE:1:2115:11607:11985	Lentiviral vector pLenti6-HA-Puro, complete sequence	97.92	48	1	0	72	119	52	99	2e-12	82.4
6MS-Human_immunodeficiency_virus_1-M02251:99:000000000-APALE:1:2115:11607:11985	Lentiviral vector pLenti6-HA-Blast, complete sequence	97.92	48	1	0	72	119	52	99	2e-12	82.4
6MS-Human_immunodeficiency_virus_1-M02251:99:000000000-APALE:1:2115:11607:11985	Lentiviral vector pLenti6-Flag-Puro, complete sequence	97.92	48	1	0	72	119	52	99	2e-12	82.4
6MS-Human_immunodeficiency_virus_1-M02251:99:000000000-APALE:1:2115:11607:11985	Lentiviral vector pLenti6-Flag-Blast, complete sequence	97.92	48	1	0	72	119	52	99	2e-12	82.4
6MS-Human_immunodeficiency_virus_1-M02251:99:000000000-APALE:1:2115:11607:11985	Lentiviral vector pLenti6-eGFP-V5-Puro, complete sequence	97.92	48	1	0	72	119	52	99	2e-12	82.4
6MS-Human_immunodeficiency_virus_1-M02251:99:000000000-APALE:1:2117:6907:15031	Lentiviral vector pLenti6-VSV-Puro, complete sequence	97.92	48	1	0	1	48	99	52	2e-12	82.4
6MS-Human_immunodeficiency_virus_1-M02251:99:000000000-APALE:1:2117:6907:15031	Lentiviral vector pLenti6-VSV-Blast, complete sequence	97.92	48	1	0	1	48	99	52	2e-12	82.4
6MS-Human_immunodeficiency_virus_1-M02251:99:000000000-APALE:1:2117:6907:15031	Lentiviral vector pLenti6-V5-Puro, complete sequence	97.92	48	1	0	1	48	99	52	2e-12	82.4
6MS-Human_immunodeficiency_virus_1-M02251:99:000000000-APALE:1:2117:6907:15031	Lentiviral vector pLenti6-tdTomato-V5-Puro, complete sequence	97.92	48	1	0	1	48	99	52	2e-12	82.4
6MS-Human_immunodeficiency_virus_1-M02251:99:000000000-APALE:1:2117:6907:15031	Lentiviral vector pLenti6-tdTomato-V5-Blast, complete sequence	97.92	48	1	0	1	48	99	52	2e-12	82.4
6MS-Human_immunodeficiency_virus_1-M02251:99:000000000-APALE:1:2117:6907:15031	Lentiviral vector pLenti6-HA-Puro, complete sequence	97.92	48	1	0	1	48	99	52	2e-12	82.4
6MS-Human_immunodeficiency_virus_1-M02251:99:000000000-APALE:1:2117:6907:15031	Lentiviral vector pLenti6-HA-Blast, complete sequence	97.92	48	1	0	1	48	99	52	2e-12	82.4
6MS-Human_immunodeficiency_virus_1-M02251:99:000000000-APALE:1:2117:6907:15031	Lentiviral vector pLenti6-Flag-Puro, complete sequence	97.92	48	1	0	1	48	99	52	2e-12	82.4
6MS-Human_immunodeficiency_virus_1-M02251:99:000000000-APALE:1:2117:6907:15031	Lentiviral vector pLenti6-Flag-Blast, complete sequence	97.92	48	1	0	1	48	99	52	2e-12	82.4
6MS-Human_immunodeficiency_virus_1-M02251:99:000000000-APALE:1:2117:6907:15031	Lentiviral vector pLenti6-eGFP-V5-Puro, complete sequence	97.92	48	1	0	1	48	99	52	2e-12	82.4
6MS-Human_immunodeficiency_virus_1-M02251:99:000000000-APALE:1:2119:15775:10848	Lentiviral vector pLenti6-VSV-Puro, complete sequence	97.92	48	1	0	1	48	99	52	1e-12	82.4
6MS-Human_immunodeficiency_virus_1-M02251:99:000000000-APALE:1:2119:15775:10848	Lentiviral vector pLenti6-VSV-Blast, complete sequence	97.92	48	1	0	1	48	99	52	1e-12	82.4
6MS-Human_immunodeficiency_virus_1-M02251:99:000000000-APALE:1:2119:15775:10848	Lentiviral vector pLenti6-V5-Puro, complete sequence	97.92	48	1	0	1	48	99	52	1e-12	82.4
6MS-Human_immunodeficiency_virus_1-M02251:99:000000000-APALE:1:2119:15775:10848	Lentiviral vector pLenti6-tdTomato-V5-Puro, complete sequence	97.92	48	1	0	1	48	99	52	1e-12	82.4
6MS-Human_immunodeficiency_virus_1-M02251:99:000000000-APALE:1:2119:15775:10848	Lentiviral vector pLenti6-tdTomato-V5-Blast, complete sequence	97.92	48	1	0	1	48	99	52	1e-12	82.4
6MS-Human_immunodeficiency_virus_1-M02251:99:000000000-APALE:1:2119:15775:10848	Lentiviral vector pLenti6-HA-Puro, complete sequence	97.92	48	1	0	1	48	99	52	1e-12	82.4
6MS-Human_immunodeficiency_virus_1-M02251:99:000000000-APALE:1:2119:15775:10848	Lentiviral vector pLenti6-HA-Blast, complete sequence	97.92	48	1	0	1	48	99	52	1e-12	82.4
6MS-Human_immunodeficiency_virus_1-M02251:99:000000000-APALE:1:2119:15775:10848	Lentiviral vector pLenti6-Flag-Puro, complete sequence	97.92	48	1	0	1	48	99	52	1e-12	82.4
6MS-Human_immunodeficiency_virus_1-M02251:99:000000000-APALE:1:2119:15775:10848	Lentiviral vector pLenti6-Flag-Blast, complete sequence	97.92	48	1	0	1	48	99	52	1e-12	82.4
6MS-Human_immunodeficiency_virus_1-M02251:99:000000000-APALE:1:2119:15775:10848	Lentiviral vector pLenti6-eGFP-V5-Puro, complete sequence	97.92	48	1	0	1	48	99	52	1e-12	82.4
9MS-Human_immunodeficiency_virus_1-M02251:99:000000000-APALE:1:2115:15655:7542	Lentiviral vector pLenti6-VSV-Puro, complete sequence	97.96	49	1	0	1	49	100	52	3e-13	84.2
9MS-Human_immunodeficiency_virus_1-M02251:99:000000000-APALE:1:2115:15655:7542	Lentiviral vector pLenti6-VSV-Blast, complete sequence	97.96	49	1	0	1	49	100	52	3e-13	84.2
9MS-Human_immunodeficiency_virus_1-M02251:99:000000000-APALE:1:2115:15655:7542	Lentiviral vector pLenti6-V5-Puro, complete sequence	97.96	49	1	0	1	49	100	52	3e-13	84.2
9MS-Human_immunodeficiency_virus_1-M02251:99:000000000-APALE:1:2115:15655:7542	Lentiviral vector pLenti6-tdTomato-V5-Puro, complete sequence	97.96	49	1	0	1	49	100	52	3e-13	84.2
9MS-Human_immunodeficiency_virus_1-M02251:99:000000000-APALE:1:2115:15655:7542	Lentiviral vector pLenti6-tdTomato-V5-Blast, complete sequence	97.96	49	1	0	1	49	100	52	3e-13	84.2
9MS-Human_immunodeficiency_virus_1-M02251:99:000000000-APALE:1:2115:15655:7542	Lentiviral vector pLenti6-HA-Puro, complete sequence	97.96	49	1	0	1	49	100	52	3e-13	84.2
9MS-Human_immunodeficiency_virus_1-M02251:99:000000000-APALE:1:2115:15655:7542	Lentiviral vector pLenti6-HA-Blast, complete sequence	97.96	49	1	0	1	49	100	52	3e-13	84.2
9MS-Human_immunodeficiency_virus_1-M02251:99:000000000-APALE:1:2115:15655:7542	Lentiviral vector pLenti6-Flag-Puro, complete sequence	97.96	49	1	0	1	49	100	52	3e-13	84.2
9MS-Human_immunodeficiency_virus_1-M02251:99:000000000-APALE:1:2115:15655:7542	Lentiviral vector pLenti6-Flag-Blast, complete sequence	97.96	49	1	0	1	49	100	52	3e-13	84.2
9MS-Human_immunodeficiency_virus_1-M02251:99:000000000-APALE:1:2115:15655:7542	Lentiviral vector pLenti6-eGFP-V5-Puro, complete sequence	97.96	49	1	0	1	49	100	52	3e-13	84.2
10MS-Human_endogenous_retrovirus_K113-M02251:99:000000000-APALE:1:1103:15338:14959	Homo sapiens endogenous virus HERV-K105 gag-pro-pol gene, partial sequence, and env gene, complete sequence	99.56	227	1	0	1	227	2844	3070	2e-109	405
10MS-Human_endogenous_retrovirus_K113-M02251:99:000000000-APALE:1:1103:15338:14959	Homo sapiens endogenous virus HERV-K111, complete sequence	99.12	227	2	0	1	227	6222	6448	3e-108	401
10MS-Human_endogenous_retrovirus_K113-M02251:99:000000000-APALE:1:1103:15338:14959	Homo sapiens isolate HML-2_K105 endogenous virus HERV-K, complete sequence	99.12	227	2	0	1	227	5777	6003	3e-108	401
10MS-Human_endogenous_retrovirus_K113-M02251:99:000000000-APALE:1:1103:15338:14959	Pan troglodytes endogenous virus CERV-K111 gag-pro-pol and env genes, complete sequence	98.24	227	4	0	1	227	7206	7432	2e-105	392
10MS-Human_endogenous_retrovirus_K113-M02251:99:000000000-APALE:1:1103:15338:14959	Pan troglodytes BAC clone CH251-577A14 from chromosome 7, complete sequence	98.24	227	4	0	1	227	80576	80802	2e-105	392
10MS-Human_endogenous_retrovirus_K113-M02251:99:000000000-APALE:1:1103:15338:14959	Homo sapiens isolate HML-2_19p12b endogenous virus HERV-K, complete sequence	96.04	227	9	0	1	227	5762	5988	2e-98	369
10MS-Human_endogenous_retrovirus_K113-M02251:99:000000000-APALE:1:1103:15338:14959	Homo sapiens FOSMID clone ABC9-43816200N12 from chromosome unknown, complete sequence	96.04	227	9	0	1	227	7495	7269	2e-98	369
10MS-Human_endogenous_retrovirus_K113-M02251:99:000000000-APALE:1:1103:15338:14959	Homo sapiens FOSMID clone ABC9-43816200N12 from chromosome unknown, complete sequence	69.15	201	62	0	27	227	23233	23033	1e-12	84.2
10MS-Human_endogenous_retrovirus_K113-M02251:99:000000000-APALE:1:1103:15338:14959	Human endogenous retrovirus K113 complete genome	96.04	227	9	0	1	227	5763	5989	2e-98	369
10MS-Human_endogenous_retrovirus_K113-M02251:99:000000000-APALE:1:1103:15338:14959	PREDICTED: Homo sapiens endogenous retrovirus group K member 6 Pol protein-like (LOC107986724), transcript variant X2, mRNA	95.59	227	10	0	1	227	94	320	2e-97	365
10MS-Human_immunodeficiency_virus_1-M02251:99:000000000-APALE:1:1109:10255:24737	Lentiviral vector pLenti6-VSV-Puro, complete sequence	97.87	47	1	0	1	47	98	52	2e-11	80.6
10MS-Human_immunodeficiency_virus_1-M02251:99:000000000-APALE:1:1109:10255:24737	Lentiviral vector pLenti6-VSV-Blast, complete sequence	97.87	47	1	0	1	47	98	52	2e-11	80.6
10MS-Human_immunodeficiency_virus_1-M02251:99:000000000-APALE:1:1109:10255:24737	Lentiviral vector pLenti6-V5-Puro, complete sequence	97.87	47	1	0	1	47	98	52	2e-11	80.6
10MS-Human_immunodeficiency_virus_1-M02251:99:000000000-APALE:1:1109:10255:24737	Lentiviral vector pLenti6-tdTomato-V5-Puro, complete sequence	97.87	47	1	0	1	47	98	52	2e-11	80.6
10MS-Human_immunodeficiency_virus_1-M02251:99:000000000-APALE:1:1109:10255:24737	Lentiviral vector pLenti6-tdTomato-V5-Blast, complete sequence	97.87	47	1	0	1	47	98	52	2e-11	80.6
10MS-Human_immunodeficiency_virus_1-M02251:99:000000000-APALE:1:1109:10255:24737	Lentiviral vector pLenti6-HA-Puro, complete sequence	97.87	47	1	0	1	47	98	52	2e-11	80.6
10MS-Human_immunodeficiency_virus_1-M02251:99:000000000-APALE:1:1109:10255:24737	Lentiviral vector pLenti6-HA-Blast, complete sequence	97.87	47	1	0	1	47	98	52	2e-11	80.6
10MS-Human_immunodeficiency_virus_1-M02251:99:000000000-APALE:1:1109:10255:24737	Lentiviral vector pLenti6-Flag-Puro, complete sequence	97.87	47	1	0	1	47	98	52	2e-11	80.6
10MS-Human_immunodeficiency_virus_1-M02251:99:000000000-APALE:1:1109:10255:24737	Lentiviral vector pLenti6-Flag-Blast, complete sequence	97.87	47	1	0	1	47	98	52	2e-11	80.6
10MS-Human_immunodeficiency_virus_1-M02251:99:000000000-APALE:1:1109:10255:24737	Lentiviral vector pLenti6-eGFP-V5-Puro, complete sequence	97.87	47	1	0	1	47	98	52	2e-11	80.6
10MS-Human_immunodeficiency_virus_1-M02251:99:000000000-APALE:1:1112:23149:22932	Lentiviral vector pLenti6-VSV-Puro, complete sequence	97.87	47	1	0	1	47	98	52	7e-12	80.6
10MS-Human_immunodeficiency_virus_1-M02251:99:000000000-APALE:1:1112:23149:22932	Lentiviral vector pLenti6-VSV-Blast, complete sequence	97.87	47	1	0	1	47	98	52	7e-12	80.6
10MS-Human_immunodeficiency_virus_1-M02251:99:000000000-APALE:1:1112:23149:22932	Lentiviral vector pLenti6-V5-Puro, complete sequence	97.87	47	1	0	1	47	98	52	7e-12	80.6
10MS-Human_immunodeficiency_virus_1-M02251:99:000000000-APALE:1:1112:23149:22932	Lentiviral vector pLenti6-tdTomato-V5-Puro, complete sequence	97.87	47	1	0	1	47	98	52	7e-12	80.6
10MS-Human_immunodeficiency_virus_1-M02251:99:000000000-APALE:1:1112:23149:22932	Lentiviral vector pLenti6-tdTomato-V5-Blast, complete sequence	97.87	47	1	0	1	47	98	52	7e-12	80.6
10MS-Human_immunodeficiency_virus_1-M02251:99:000000000-APALE:1:1112:23149:22932	Lentiviral vector pLenti6-HA-Puro, complete sequence	97.87	47	1	0	1	47	98	52	7e-12	80.6
10MS-Human_immunodeficiency_virus_1-M02251:99:000000000-APALE:1:1112:23149:22932	Lentiviral vector pLenti6-HA-Blast, complete sequence	97.87	47	1	0	1	47	98	52	7e-12	80.6
10MS-Human_immunodeficiency_virus_1-M02251:99:000000000-APALE:1:1112:23149:22932	Lentiviral vector pLenti6-Flag-Puro, complete sequence	97.87	47	1	0	1	47	98	52	7e-12	80.6
10MS-Human_immunodeficiency_virus_1-M02251:99:000000000-APALE:1:1112:23149:22932	Lentiviral vector pLenti6-Flag-Blast, complete sequence	97.87	47	1	0	1	47	98	52	7e-12	80.6
10MS-Human_immunodeficiency_virus_1-M02251:99:000000000-APALE:1:1112:23149:22932	Lentiviral vector pLenti6-eGFP-V5-Puro, complete sequence	97.87	47	1	0	1	47	98	52	7e-12	80.6
10MS-Human_herpesvirus_5-M02251:99:000000000-APALE:1:1115:20119:3447	Cloning vector pGP-Lenti3, complete sequence	100	39	0	0	1	39	2247	2285	1e-09	71.6
10MS-Human_immunodeficiency_virus_1-M02251:99:000000000-APALE:1:2102:27647:6677	Ralstonia solanacearum genome assembly 9 genomes, chromosome : IV	84.62	91	12	1	115	205	5148489	5148577	7e-17	98.7
10MS-Human_immunodeficiency_virus_1-M02251:99:000000000-APALE:1:2102:27647:6677	Ralstonia solanacearum genome assembly 9 genomes, chromosome : IV	84.62	91	12	1	115	205	5485176	5485088	7e-17	98.7
10MS-Human_immunodeficiency_virus_1-M02251:99:000000000-APALE:1:2102:27647:6677	Ralstonia solanacearum genome assembly 9 genomes, chromosome : IV	84.62	91	12	1	115	205	5738340	5738252	7e-17	98.7
10MS-Human_immunodeficiency_virus_1-M02251:99:000000000-APALE:1:2102:27647:6677	Ralstonia solanacearum genome assembly 9 genomes, chromosome : IV	84.44	90	12	1	116	205	189731	189818	2e-16	96.9
10MS-Human_immunodeficiency_virus_1-M02251:99:000000000-APALE:1:2102:27647:6677	Ralstonia solanacearum genome assembly 9 genomes, chromosome : IV	84.44	90	12	1	116	205	5595389	5595302	2e-16	96.9
10MS-Human_immunodeficiency_virus_1-M02251:99:000000000-APALE:1:2102:27647:6677	Ralstonia solanacearum genome assembly 9 genomes, chromosome : IV	84.44	90	12	1	116	205	5773410	5773497	2e-16	96.9
10MS-Human_immunodeficiency_virus_1-M02251:99:000000000-APALE:1:2102:27647:6677	Ralstonia solanacearum genome assembly 9 genomes, chromosome : IV	84.27	89	12	1	117	205	205783	205697	8e-16	95.1
10MS-Human_immunodeficiency_virus_1-M02251:99:000000000-APALE:1:2102:27647:6677	Ralstonia solanacearum genome assembly 9 genomes, chromosome : IV	87.01	77	10	0	114	190	976880	976956	8e-16	95.1
10MS-Human_immunodeficiency_virus_1-M02251:99:000000000-APALE:1:2102:27647:6677	Ralstonia solanacearum genome assembly 9 genomes, chromosome : IV	88	75	9	0	116	190	1472069	1471995	8e-16	95.1
10MS-Human_immunodeficiency_virus_1-M02251:99:000000000-APALE:1:2102:27647:6677	Ralstonia solanacearum genome assembly 9 genomes, chromosome : IV	84.71	85	13	0	115	199	2557589	2557505	8e-16	95.1
10MS-Human_immunodeficiency_virus_1-M02251:99:000000000-APALE:1:2103:21216:8MS71	Lentiviral vector pLenti6-VSV-Puro, complete sequence	97.92	48	1	0	1	48	99	52	1e-12	82.4
10MS-Human_immunodeficiency_virus_1-M02251:99:000000000-APALE:1:2103:21216:8MS71	Lentiviral vector pLenti6-VSV-Blast, complete sequence	97.92	48	1	0	1	48	99	52	1e-12	82.4
10MS-Human_immunodeficiency_virus_1-M02251:99:000000000-APALE:1:2103:21216:8MS71	Lentiviral vector pLenti6-V5-Puro, complete sequence	97.92	48	1	0	1	48	99	52	1e-12	82.4
10MS-Human_immunodeficiency_virus_1-M02251:99:000000000-APALE:1:2103:21216:8MS71	Lentiviral vector pLenti6-tdTomato-V5-Puro, complete sequence	97.92	48	1	0	1	48	99	52	1e-12	82.4
10MS-Human_immunodeficiency_virus_1-M02251:99:000000000-APALE:1:2103:21216:8MS71	Lentiviral vector pLenti6-tdTomato-V5-Blast, complete sequence	97.92	48	1	0	1	48	99	52	1e-12	82.4
10MS-Human_immunodeficiency_virus_1-M02251:99:000000000-APALE:1:2103:21216:8MS71	Lentiviral vector pLenti6-HA-Puro, complete sequence	97.92	48	1	0	1	48	99	52	1e-12	82.4
10MS-Human_immunodeficiency_virus_1-M02251:99:000000000-APALE:1:2103:21216:8MS71	Lentiviral vector pLenti6-HA-Blast, complete sequence	97.92	48	1	0	1	48	99	52	1e-12	82.4
10MS-Human_immunodeficiency_virus_1-M02251:99:000000000-APALE:1:2103:21216:8MS71	Lentiviral vector pLenti6-Flag-Puro, complete sequence	97.92	48	1	0	1	48	99	52	1e-12	82.4
10MS-Human_immunodeficiency_virus_1-M02251:99:000000000-APALE:1:2103:21216:8MS71	Lentiviral vector pLenti6-Flag-Blast, complete sequence	97.92	48	1	0	1	48	99	52	1e-12	82.4
10MS-Human_immunodeficiency_virus_1-M02251:99:000000000-APALE:1:2103:21216:8MS71	Lentiviral vector pLenti6-eGFP-V5-Puro, complete sequence	97.92	48	1	0	1	48	99	52	1e-12	82.4
10MS-Human_immunodeficiency_virus_1-M02251:99:000000000-APALE:1:2105:4497:5138	Lentiviral vector pLenti6-VSV-Puro, complete sequence	97.92	48	1	0	1	48	99	52	2e-12	82.4
10MS-Human_immunodeficiency_virus_1-M02251:99:000000000-APALE:1:2105:4497:5138	Lentiviral vector pLenti6-VSV-Blast, complete sequence	97.92	48	1	0	1	48	99	52	2e-12	82.4
10MS-Human_immunodeficiency_virus_1-M02251:99:000000000-APALE:1:2105:4497:5138	Lentiviral vector pLenti6-V5-Puro, complete sequence	97.92	48	1	0	1	48	99	52	2e-12	82.4
10MS-Human_immunodeficiency_virus_1-M02251:99:000000000-APALE:1:2105:4497:5138	Lentiviral vector pLenti6-tdTomato-V5-Puro, complete sequence	97.92	48	1	0	1	48	99	52	2e-12	82.4
10MS-Human_immunodeficiency_virus_1-M02251:99:000000000-APALE:1:2105:4497:5138	Lentiviral vector pLenti6-tdTomato-V5-Blast, complete sequence	97.92	48	1	0	1	48	99	52	2e-12	82.4
10MS-Human_immunodeficiency_virus_1-M02251:99:000000000-APALE:1:2105:4497:5138	Lentiviral vector pLenti6-HA-Puro, complete sequence	97.92	48	1	0	1	48	99	52	2e-12	82.4
10MS-Human_immunodeficiency_virus_1-M02251:99:000000000-APALE:1:2105:4497:5138	Lentiviral vector pLenti6-HA-Blast, complete sequence	97.92	48	1	0	1	48	99	52	2e-12	82.4
10MS-Human_immunodeficiency_virus_1-M02251:99:000000000-APALE:1:2105:4497:5138	Lentiviral vector pLenti6-Flag-Puro, complete sequence	97.92	48	1	0	1	48	99	52	2e-12	82.4
10MS-Human_immunodeficiency_virus_1-M02251:99:000000000-APALE:1:2105:4497:5138	Lentiviral vector pLenti6-Flag-Blast, complete sequence	97.92	48	1	0	1	48	99	52	2e-12	82.4
10MS-Human_immunodeficiency_virus_1-M02251:99:000000000-APALE:1:2105:4497:5138	Lentiviral vector pLenti6-eGFP-V5-Puro, complete sequence	97.92	48	1	0	1	48	99	52	2e-12	82.4
10MS-Human_immunodeficiency_virus_1-M02251:99:000000000-APALE:1:2106:25099:23187	Lentiviral vector pLenti6-VSV-Puro, complete sequence	97.92	48	1	0	1	48	99	52	2e-12	82.4
10MS-Human_immunodeficiency_virus_1-M02251:99:000000000-APALE:1:2106:25099:23187	Lentiviral vector pLenti6-VSV-Blast, complete sequence	97.92	48	1	0	1	48	99	52	2e-12	82.4
10MS-Human_immunodeficiency_virus_1-M02251:99:000000000-APALE:1:2106:25099:23187	Lentiviral vector pLenti6-V5-Puro, complete sequence	97.92	48	1	0	1	48	99	52	2e-12	82.4
10MS-Human_immunodeficiency_virus_1-M02251:99:000000000-APALE:1:2106:25099:23187	Lentiviral vector pLenti6-tdTomato-V5-Puro, complete sequence	97.92	48	1	0	1	48	99	52	2e-12	82.4
10MS-Human_immunodeficiency_virus_1-M02251:99:000000000-APALE:1:2106:25099:23187	Lentiviral vector pLenti6-tdTomato-V5-Blast, complete sequence	97.92	48	1	0	1	48	99	52	2e-12	82.4
10MS-Human_immunodeficiency_virus_1-M02251:99:000000000-APALE:1:2106:25099:23187	Lentiviral vector pLenti6-HA-Puro, complete sequence	97.92	48	1	0	1	48	99	52	2e-12	82.4
10MS-Human_immunodeficiency_virus_1-M02251:99:000000000-APALE:1:2106:25099:23187	Lentiviral vector pLenti6-HA-Blast, complete sequence	97.92	48	1	0	1	48	99	52	2e-12	82.4
10MS-Human_immunodeficiency_virus_1-M02251:99:000000000-APALE:1:2106:25099:23187	Lentiviral vector pLenti6-Flag-Puro, complete sequence	97.92	48	1	0	1	48	99	52	2e-12	82.4
10MS-Human_immunodeficiency_virus_1-M02251:99:000000000-APALE:1:2106:25099:23187	Lentiviral vector pLenti6-Flag-Blast, complete sequence	97.92	48	1	0	1	48	99	52	2e-12	82.4
10MS-Human_immunodeficiency_virus_1-M02251:99:000000000-APALE:1:2106:25099:23187	Lentiviral vector pLenti6-eGFP-V5-Puro, complete sequence	97.92	48	1	0	1	48	99	52	2e-12	82.4
10MS-Human_immunodeficiency_virus_1-M02251:99:000000000-APALE:1:2107:17953:3434	Ralstonia solanacearum genome assembly 9 genomes, chromosome : II	96.55	58	2	0	132	189	51796	51739	2e-16	96.9
10MS-Human_immunodeficiency_virus_1-M02251:99:000000000-APALE:1:2107:17953:3434	Ralstonia solanacearum genome assembly 9 genomes, chromosome : II	93.65	63	4	0	132	194	919740	919678	2e-16	96.9
10MS-Human_immunodeficiency_virus_1-M02251:99:000000000-APALE:1:2107:17953:3434	Ralstonia solanacearum genome assembly 9 genomes, chromosome : II	96.49	57	2	0	132	188	674709	674653	8e-16	95.1
10MS-Human_immunodeficiency_virus_1-M02251:99:000000000-APALE:1:2107:17953:3434	Ralstonia solanacearum genome assembly 9 genomes, chromosome : II	96.49	57	2	0	132	188	3482408	3482352	8e-16	95.1
10MS-Human_immunodeficiency_virus_1-M02251:99:000000000-APALE:1:2107:17953:3434	Ralstonia solanacearum genome assembly 9 genomes, chromosome : II	96.49	57	2	0	132	188	4862665	4862721	8e-16	95.1
10MS-Human_immunodeficiency_virus_1-M02251:99:000000000-APALE:1:2107:17953:3434	Ralstonia solanacearum genome assembly 9 genomes, chromosome : II	96.49	57	2	0	132	188	5212540	5212596	8e-16	95.1
10MS-Human_immunodeficiency_virus_1-M02251:99:000000000-APALE:1:2107:17953:3434	Ralstonia solanacearum genome assembly 9 genomes, chromosome : II	96.49	57	2	0	132	188	5459505	5459561	8e-16	95.1
10MS-Human_immunodeficiency_virus_1-M02251:99:000000000-APALE:1:2107:17953:3434	Ralstonia solanacearum genome assembly 9 genomes, chromosome : II	96.49	57	2	0	132	188	5669117	5669061	8e-16	95.1
10MS-Human_immunodeficiency_virus_1-M02251:99:000000000-APALE:1:2107:17953:3434	Ralstonia solanacearum genome assembly 9 genomes, chromosome : II	96.49	57	2	0	132	188	5673431	5673487	8e-16	95.1
10MS-Human_immunodeficiency_virus_1-M02251:99:000000000-APALE:1:2107:17953:3434	Ralstonia solanacearum genome assembly 9 genomes, chromosome : II	96.43	56	2	0	132	187	5807116	5807061	3e-15	93.3
10MS-Human_immunodeficiency_virus_1-M02251:99:000000000-APALE:1:2107:17559:23658	Lentiviral vector pLenti6-VSV-Puro, complete sequence	97.92	48	1	0	1	48	99	52	9e-13	82.4
10MS-Human_immunodeficiency_virus_1-M02251:99:000000000-APALE:1:2107:17559:23658	Lentiviral vector pLenti6-VSV-Blast, complete sequence	97.92	48	1	0	1	48	99	52	9e-13	82.4
10MS-Human_immunodeficiency_virus_1-M02251:99:000000000-APALE:1:2107:17559:23658	Lentiviral vector pLenti6-V5-Puro, complete sequence	97.92	48	1	0	1	48	99	52	9e-13	82.4
10MS-Human_immunodeficiency_virus_1-M02251:99:000000000-APALE:1:2107:17559:23658	Lentiviral vector pLenti6-tdTomato-V5-Puro, complete sequence	97.92	48	1	0	1	48	99	52	9e-13	82.4
10MS-Human_immunodeficiency_virus_1-M02251:99:000000000-APALE:1:2107:17559:23658	Lentiviral vector pLenti6-tdTomato-V5-Blast, complete sequence	97.92	48	1	0	1	48	99	52	9e-13	82.4
10MS-Human_immunodeficiency_virus_1-M02251:99:000000000-APALE:1:2107:17559:23658	Lentiviral vector pLenti6-HA-Puro, complete sequence	97.92	48	1	0	1	48	99	52	9e-13	82.4
10MS-Human_immunodeficiency_virus_1-M02251:99:000000000-APALE:1:2107:17559:23658	Lentiviral vector pLenti6-HA-Blast, complete sequence	97.92	48	1	0	1	48	99	52	9e-13	82.4
10MS-Human_immunodeficiency_virus_1-M02251:99:000000000-APALE:1:2107:17559:23658	Lentiviral vector pLenti6-Flag-Puro, complete sequence	97.92	48	1	0	1	48	99	52	9e-13	82.4
10MS-Human_immunodeficiency_virus_1-M02251:99:000000000-APALE:1:2107:17559:23658	Lentiviral vector pLenti6-Flag-Blast, complete sequence	97.92	48	1	0	1	48	99	52	9e-13	82.4
10MS-Human_immunodeficiency_virus_1-M02251:99:000000000-APALE:1:2107:17559:23658	Lentiviral vector pLenti6-eGFP-V5-Puro, complete sequence	97.92	48	1	0	1	48	99	52	9e-13	82.4
10MS-Human_immunodeficiency_virus_1-M02251:99:000000000-APALE:1:2117:17320:5221	Escherichia coli plasmid pV158-a DNA, contig: V158-a_scaffold_2, complete sequence, strain: V158	96.88	64	2	0	137	200	36189	36252	1e-19	107
10MS-Human_immunodeficiency_virus_1-M02251:99:000000000-APALE:1:2117:17320:5221	Ralstonia solanacearum genome assembly 9 genomes, chromosome : II	96.88	64	2	0	137	200	674709	674646	1e-19	107
10MS-Human_immunodeficiency_virus_1-M02251:99:000000000-APALE:1:2117:17320:5221	Ralstonia solanacearum genome assembly 9 genomes, chromosome : II	96.88	64	2	0	137	200	5212540	5212603	1e-19	107
10MS-Human_immunodeficiency_virus_1-M02251:99:000000000-APALE:1:2117:17320:5221	Ralstonia solanacearum genome assembly 9 genomes, chromosome : II	96.88	64	2	0	137	200	5673431	5673494	1e-19	107
10MS-Human_immunodeficiency_virus_1-M02251:99:000000000-APALE:1:2117:17320:5221	Ralstonia solanacearum genome assembly 9 genomes, chromosome : II	95.45	66	3	0	137	202	919740	919675	4e-19	105
10MS-Human_immunodeficiency_virus_1-M02251:99:000000000-APALE:1:2117:17320:5221	Ralstonia solanacearum genome assembly 9 genomes, chromosome : II	96.67	60	2	0	137	196	5669117	5669058	2e-17	100
10MS-Human_immunodeficiency_virus_1-M02251:99:000000000-APALE:1:2117:17320:5221	Ralstonia solanacearum genome assembly 9 genomes, chromosome : II	96.61	59	2	0	137	195	4862665	4862723	7e-17	98.7
10MS-Human_immunodeficiency_virus_1-M02251:99:000000000-APALE:1:2117:17320:5221	Ralstonia solanacearum genome assembly 9 genomes, chromosome : II	96.61	59	2	0	137	195	5459505	5459563	7e-17	98.7
10MS-Human_immunodeficiency_virus_1-M02251:99:000000000-APALE:1:2117:17320:5221	Ralstonia solanacearum genome assembly 9 genomes, chromosome : II	98.18	55	1	0	137	191	51796	51742	8e-16	95.1
10MS-Human_immunodeficiency_virus_1-M02251:99:000000000-APALE:1:2117:17320:5221	Ralstonia solanacearum genome assembly 9 genomes, chromosome : II	98.18	55	1	0	137	191	1447142	1447196	8e-16	95.1
10MS-Human_immunodeficiency_virus_1-M02251:99:000000000-APALE:1:2119:9499:3978	Homo sapiens potassium calcium-activated channel subfamily N member 3 (KCNN3), RefSeqGene on chromosome 1	82.86	140	24	0	160	299	129670	129809	5e-31	145
10MS-Human_immunodeficiency_virus_1-M02251:99:000000000-APALE:1:2119:9499:3978	Human DNA sequence from clone RP11-274N19 on chromosome 1, complete sequence	82.86	140	24	0	160	299	158971	158832	5e-31	145
10MS-Human_immunodeficiency_virus_1-M02251:99:000000000-APALE:1:2119:9499:3978	Homo sapiens small-conductance calcium-activated potassium channel (KCNN3) gene, complete cds	82.86	140	24	0	160	299	125640	125779	5e-31	145
10MS-Human_immunodeficiency_virus_1-M02251:99:000000000-APALE:1:2119:9499:3978	Macaca fascicularis complete genome, chromosome chr1	80	140	28	0	160	299	134025108	134024969	1e-25	127
10MS-Human_immunodeficiency_virus_1-M02251:99:000000000-APALE:1:2119:9499:3978	Ralstonia solanacearum genome assembly 9 genomes, chromosome : II	96.83	63	2	0	92	154	5459505	5459567	4e-19	105
10MS-Human_immunodeficiency_virus_1-M02251:99:000000000-APALE:1:2119:9499:3978	Ralstonia solanacearum genome assembly 9 genomes, chromosome : II	96.61	59	2	0	92	150	674709	674651	7e-17	98.7
10MS-Human_immunodeficiency_virus_1-M02251:99:000000000-APALE:1:2119:9499:3978	Ralstonia solanacearum genome assembly 9 genomes, chromosome : II	96.61	59	2	0	92	150	919740	919682	7e-17	98.7
10MS-Human_immunodeficiency_virus_1-M02251:99:000000000-APALE:1:2119:9499:3978	Ralstonia solanacearum genome assembly 9 genomes, chromosome : II	96.61	59	2	0	92	150	4862665	4862723	7e-17	98.7
10MS-Human_immunodeficiency_virus_1-M02251:99:000000000-APALE:1:2119:9499:3978	Ralstonia solanacearum genome assembly 9 genomes, chromosome : II	96.61	59	2	0	92	150	5212540	5212598	7e-17	98.7
10MS-Human_immunodeficiency_virus_1-M02251:99:000000000-APALE:1:2119:9499:3978	Ralstonia solanacearum genome assembly 9 genomes, chromosome : II	96.61	59	2	0	92	150	5669117	5669059	7e-17	98.7
12MS-Human_herpesvirus_7-M02251:99:000000000-APALE:1:1112:18618:9816	Cyprinus carpio genome assembly common carp genome ,scaffold 000007266	95	80	3	1	1	80	5228	5306	2e-24	123
12MS-Human_herpesvirus_7-M02251:99:000000000-APALE:1:1112:18618:9816	Ralstonia solanacearum genome assembly 9 genomes, chromosome : IX	76.07	117	21	3	47	158	5545915	5545801	6e-11	78.8
12MS-Human_herpesvirus_7-M02251:99:000000000-APALE:1:1112:18618:9816	Ralstonia solanacearum genome assembly 9 genomes, chromosome : IX	77.36	106	20	2	55	158	5552086	5551983	6e-11	78.8
12MS-Human_herpesvirus_7-M02251:99:000000000-APALE:1:1112:18618:9816	Ralstonia solanacearum genome assembly 9 genomes, chromosome : IX	78.43	102	17	3	60	158	5553284	5553185	2e-10	77
12MS-Human_herpesvirus_7-M02251:99:000000000-APALE:1:1112:18618:9816	Ralstonia solanacearum genome assembly 9 genomes, chromosome : IX	78.43	102	17	3	60	158	5561855	5561756	2e-10	77
12MS-Human_herpesvirus_7-M02251:99:000000000-APALE:1:1112:18618:9816	Ralstonia solanacearum genome assembly 9 genomes, chromosome : IX	77.78	99	18	2	62	158	3523319	3523223	7e-10	75.2
12MS-Human_herpesvirus_7-M02251:99:000000000-APALE:1:1112:18618:9816	Ralstonia solanacearum genome assembly 9 genomes, chromosome : IX	79.17	96	15	3	65	158	5369977	5370069	7e-10	75.2
12MS-Human_herpesvirus_7-M02251:99:000000000-APALE:1:1112:18618:9816	Ralstonia solanacearum genome assembly 9 genomes, chromosome : IX	78.22	101	17	3	61	158	5427305	5427403	7e-10	75.2
12MS-Human_herpesvirus_7-M02251:99:000000000-APALE:1:1112:18618:9816	Ralstonia solanacearum genome assembly 9 genomes, chromosome : IX	77.45	102	19	2	59	158	5553752	5553851	7e-10	75.2
12MS-Human_herpesvirus_7-M02251:99:000000000-APALE:1:1112:18618:9816	Ralstonia solanacearum genome assembly 9 genomes, chromosome : IX	77.67	103	17	3	60	158	5563325	5563225	7e-10	75.2
13MS-Human_immunodeficiency_virus_1-M02251:99:000000000-APALE:1:1103:5223:4636	Lentiviral vector pLenti6-VSV-Puro, complete sequence	97.92	48	1	0	1	48	99	52	5e-12	82.4
13MS-Human_immunodeficiency_virus_1-M02251:99:000000000-APALE:1:1103:5223:4636	Lentiviral vector pLenti6-VSV-Blast, complete sequence	97.92	48	1	0	1	48	99	52	5e-12	82.4
13MS-Human_immunodeficiency_virus_1-M02251:99:000000000-APALE:1:1103:5223:4636	Lentiviral vector pLenti6-V5-Puro, complete sequence	97.92	48	1	0	1	48	99	52	5e-12	82.4
13MS-Human_immunodeficiency_virus_1-M02251:99:000000000-APALE:1:1103:5223:4636	Lentiviral vector pLenti6-tdTomato-V5-Puro, complete sequence	97.92	48	1	0	1	48	99	52	5e-12	82.4
13MS-Human_immunodeficiency_virus_1-M02251:99:000000000-APALE:1:1103:5223:4636	Lentiviral vector pLenti6-tdTomato-V5-Blast, complete sequence	97.92	48	1	0	1	48	99	52	5e-12	82.4
13MS-Human_immunodeficiency_virus_1-M02251:99:000000000-APALE:1:1103:5223:4636	Lentiviral vector pLenti6-HA-Puro, complete sequence	97.92	48	1	0	1	48	99	52	5e-12	82.4
13MS-Human_immunodeficiency_virus_1-M02251:99:000000000-APALE:1:1103:5223:4636	Lentiviral vector pLenti6-HA-Blast, complete sequence	97.92	48	1	0	1	48	99	52	5e-12	82.4
13MS-Human_immunodeficiency_virus_1-M02251:99:000000000-APALE:1:1103:5223:4636	Lentiviral vector pLenti6-Flag-Puro, complete sequence	97.92	48	1	0	1	48	99	52	5e-12	82.4
13MS-Human_immunodeficiency_virus_1-M02251:99:000000000-APALE:1:1103:5223:4636	Lentiviral vector pLenti6-Flag-Blast, complete sequence	97.92	48	1	0	1	48	99	52	5e-12	82.4
13MS-Human_immunodeficiency_virus_1-M02251:99:000000000-APALE:1:1103:5223:4636	Lentiviral vector pLenti6-eGFP-V5-Puro, complete sequence	97.92	48	1	0	1	48	99	52	5e-12	82.4
13MS-Human_immunodeficiency_virus_1-M02251:99:000000000-APALE:1:1113:26405:11628	Escherichia coli plasmid pV158-a DNA, contig: V158-a_scaffold_2, complete sequence, strain: V158	90.48	63	6	0	87	149	36189	36251	1e-13	87.8
13MS-Human_immunodeficiency_virus_1-M02251:99:000000000-APALE:1:1113:26405:11628	Ralstonia solanacearum genome assembly 9 genomes, chromosome : II	90.48	63	6	0	87	149	674709	674647	1e-13	87.8
13MS-Human_immunodeficiency_virus_1-M02251:99:000000000-APALE:1:1113:26405:11628	Ralstonia solanacearum genome assembly 9 genomes, chromosome : II	90.48	63	6	0	87	149	5212540	5212602	1e-13	87.8
13MS-Human_immunodeficiency_virus_1-M02251:99:000000000-APALE:1:1113:26405:11628	Ralstonia solanacearum genome assembly 9 genomes, chromosome : II	90.48	63	6	0	87	149	5673431	5673493	1e-13	87.8
13MS-Human_immunodeficiency_virus_1-M02251:99:000000000-APALE:1:1113:26405:11628	Ralstonia solanacearum genome assembly 9 genomes, chromosome : II	90.16	61	6	0	87	147	919740	919680	1e-12	84.2
13MS-Human_immunodeficiency_virus_1-M02251:99:000000000-APALE:1:1113:26405:11628	Ralstonia solanacearum genome assembly 9 genomes, chromosome : II	90	60	6	0	87	146	5669117	5669058	5e-12	82.4
13MS-Human_immunodeficiency_virus_1-M02251:99:000000000-APALE:1:1113:26405:11628	Ralstonia solanacearum genome assembly 9 genomes, chromosome : II	89.83	59	6	0	87	145	4862665	4862723	2e-11	80.6
13MS-Human_immunodeficiency_virus_1-M02251:99:000000000-APALE:1:1113:26405:11628	Ralstonia solanacearum genome assembly 9 genomes, chromosome : II	89.83	59	6	0	87	145	5459505	5459563	2e-11	80.6
13MS-Human_immunodeficiency_virus_1-M02251:99:000000000-APALE:1:1113:26405:11628	Ralstonia solanacearum genome assembly 9 genomes, chromosome : II	89.47	57	6	0	87	143	51796	51740	2e-10	77
13MS-Human_immunodeficiency_virus_1-M02251:99:000000000-APALE:1:1113:26405:11628	Ralstonia solanacearum genome assembly 9 genomes, chromosome : II	89.47	57	6	0	87	143	3482408	3482352	2e-10	77
13MS-Human_immunodeficiency_virus_1-M02251:99:000000000-APALE:1:1115:16390:5396	Lentiviral vector pLenti6-VSV-Puro, complete sequence	97.92	48	1	0	1	48	99	52	9e-13	82.4
13MS-Human_immunodeficiency_virus_1-M02251:99:000000000-APALE:1:1115:16390:5396	Lentiviral vector pLenti6-VSV-Blast, complete sequence	97.92	48	1	0	1	48	99	52	9e-13	82.4
13MS-Human_immunodeficiency_virus_1-M02251:99:000000000-APALE:1:1115:16390:5396	Lentiviral vector pLenti6-V5-Puro, complete sequence	97.92	48	1	0	1	48	99	52	9e-13	82.4
13MS-Human_immunodeficiency_virus_1-M02251:99:000000000-APALE:1:1115:16390:5396	Lentiviral vector pLenti6-tdTomato-V5-Puro, complete sequence	97.92	48	1	0	1	48	99	52	9e-13	82.4
13MS-Human_immunodeficiency_virus_1-M02251:99:000000000-APALE:1:1115:16390:5396	Lentiviral vector pLenti6-tdTomato-V5-Blast, complete sequence	97.92	48	1	0	1	48	99	52	9e-13	82.4
13MS-Human_immunodeficiency_virus_1-M02251:99:000000000-APALE:1:1115:16390:5396	Lentiviral vector pLenti6-HA-Puro, complete sequence	97.92	48	1	0	1	48	99	52	9e-13	82.4
13MS-Human_immunodeficiency_virus_1-M02251:99:000000000-APALE:1:1115:16390:5396	Lentiviral vector pLenti6-HA-Blast, complete sequence	97.92	48	1	0	1	48	99	52	9e-13	82.4
13MS-Human_immunodeficiency_virus_1-M02251:99:000000000-APALE:1:1115:16390:5396	Lentiviral vector pLenti6-Flag-Puro, complete sequence	97.92	48	1	0	1	48	99	52	9e-13	82.4
13MS-Human_immunodeficiency_virus_1-M02251:99:000000000-APALE:1:1115:16390:5396	Lentiviral vector pLenti6-Flag-Blast, complete sequence	97.92	48	1	0	1	48	99	52	9e-13	82.4
13MS-Human_immunodeficiency_virus_1-M02251:99:000000000-APALE:1:1115:16390:5396	Lentiviral vector pLenti6-eGFP-V5-Puro, complete sequence	97.92	48	1	0	1	48	99	52	9e-13	82.4
13MS-Human_immunodeficiency_virus_1-M02251:99:000000000-APALE:1:2105:21245:19003	Lentiviral vector pLenti6-VSV-Puro, complete sequence	98.18	55	1	0	104	158	52	106	8e-16	95.1
13MS-Human_immunodeficiency_virus_1-M02251:99:000000000-APALE:1:2105:21245:19003	Lentiviral vector pLenti6-VSV-Puro, complete sequence	100	36	0	0	123	158	3727	3762	4e-07	66.2
13MS-Human_immunodeficiency_virus_1-M02251:99:000000000-APALE:1:2105:21245:19003	Lentiviral vector pLenti6-VSV-Blast, complete sequence	98.18	55	1	0	104	158	52	106	8e-16	95.1
13MS-Human_immunodeficiency_virus_1-M02251:99:000000000-APALE:1:2105:21245:19003	Lentiviral vector pLenti6-VSV-Blast, complete sequence	100	36	0	0	123	158	3727	3762	4e-07	66.2
13MS-Human_immunodeficiency_virus_1-M02251:99:000000000-APALE:1:2105:21245:19003	Lentiviral vector pLenti6-V5-Puro, complete sequence	98.18	55	1	0	104	158	52	106	8e-16	95.1
13MS-Human_immunodeficiency_virus_1-M02251:99:000000000-APALE:1:2105:21245:19003	Lentiviral vector pLenti6-V5-Puro, complete sequence	100	36	0	0	123	158	3727	3762	4e-07	66.2
13MS-Human_immunodeficiency_virus_1-M02251:99:000000000-APALE:1:2105:21245:19003	Lentiviral vector pLenti6-tdTomato-V5-Puro, complete sequence	98.18	55	1	0	104	158	52	106	8e-16	95.1
13MS-Human_immunodeficiency_virus_1-M02251:99:000000000-APALE:1:2105:21245:19003	Lentiviral vector pLenti6-tdTomato-V5-Puro, complete sequence	100	36	0	0	123	158	3727	3762	4e-07	66.2
13MS-Human_immunodeficiency_virus_1-M02251:99:000000000-APALE:1:2105:21245:19003	Lentiviral vector pLenti6-tdTomato-V5-Blast, complete sequence	98.18	55	1	0	104	158	52	106	8e-16	95.1
13MS-Human_immunodeficiency_virus_1-M02251:99:000000000-APALE:1:2105:21245:19003	Lentiviral vector pLenti6-tdTomato-V5-Blast, complete sequence	100	36	0	0	123	158	3727	3762	4e-07	66.2
13MS-Human_immunodeficiency_virus_1-M02251:99:000000000-APALE:1:2116:6409:21159	Lentiviral vector pLenti6-VSV-Puro, complete sequence	95.83	48	2	0	26	73	52	99	9e-12	78.8
13MS-Human_immunodeficiency_virus_1-M02251:99:000000000-APALE:1:2116:6409:21159	Lentiviral vector pLenti6-VSV-Blast, complete sequence	95.83	48	2	0	26	73	52	99	9e-12	78.8
13MS-Human_immunodeficiency_virus_1-M02251:99:000000000-APALE:1:2116:6409:21159	Lentiviral vector pLenti6-V5-Puro, complete sequence	95.83	48	2	0	26	73	52	99	9e-12	78.8
13MS-Human_immunodeficiency_virus_1-M02251:99:000000000-APALE:1:2116:6409:21159	Lentiviral vector pLenti6-tdTomato-V5-Puro, complete sequence	95.83	48	2	0	26	73	52	99	9e-12	78.8
13MS-Human_immunodeficiency_virus_1-M02251:99:000000000-APALE:1:2116:6409:21159	Lentiviral vector pLenti6-tdTomato-V5-Blast, complete sequence	95.83	48	2	0	26	73	52	99	9e-12	78.8
13MS-Human_immunodeficiency_virus_1-M02251:99:000000000-APALE:1:2116:6409:21159	Lentiviral vector pLenti6-HA-Puro, complete sequence	95.83	48	2	0	26	73	52	99	9e-12	78.8
13MS-Human_immunodeficiency_virus_1-M02251:99:000000000-APALE:1:2116:6409:21159	Lentiviral vector pLenti6-HA-Blast, complete sequence	95.83	48	2	0	26	73	52	99	9e-12	78.8
13MS-Human_immunodeficiency_virus_1-M02251:99:000000000-APALE:1:2116:6409:21159	Lentiviral vector pLenti6-Flag-Puro, complete sequence	95.83	48	2	0	26	73	52	99	9e-12	78.8
13MS-Human_immunodeficiency_virus_1-M02251:99:000000000-APALE:1:2116:6409:21159	Lentiviral vector pLenti6-Flag-Blast, complete sequence	95.83	48	2	0	26	73	52	99	9e-12	78.8
13MS-Human_immunodeficiency_virus_1-M02251:99:000000000-APALE:1:2116:6409:21159	Lentiviral vector pLenti6-eGFP-V5-Puro, complete sequence	95.83	48	2	0	26	73	52	99	9e-12	78.8
14MS-Human_immunodeficiency_virus_1-M02251:99:000000000-APALE:1:1102:8510:22564	Lentiviral vector pLenti6-VSV-Puro, complete sequence	97.92	48	1	0	104	151	52	99	2e-12	82.4
14MS-Human_immunodeficiency_virus_1-M02251:99:000000000-APALE:1:1102:8510:22564	Lentiviral vector pLenti6-VSV-Blast, complete sequence	97.92	48	1	0	104	151	52	99	2e-12	82.4
14MS-Human_immunodeficiency_virus_1-M02251:99:000000000-APALE:1:1102:8510:22564	Lentiviral vector pLenti6-V5-Puro, complete sequence	97.92	48	1	0	104	151	52	99	2e-12	82.4
14MS-Human_immunodeficiency_virus_1-M02251:99:000000000-APALE:1:1102:8510:22564	Lentiviral vector pLenti6-tdTomato-V5-Puro, complete sequence	97.92	48	1	0	104	151	52	99	2e-12	82.4
14MS-Human_immunodeficiency_virus_1-M02251:99:000000000-APALE:1:1102:8510:22564	Lentiviral vector pLenti6-tdTomato-V5-Blast, complete sequence	97.92	48	1	0	104	151	52	99	2e-12	82.4
14MS-Human_immunodeficiency_virus_1-M02251:99:000000000-APALE:1:1102:8510:22564	Lentiviral vector pLenti6-HA-Puro, complete sequence	97.92	48	1	0	104	151	52	99	2e-12	82.4
14MS-Human_immunodeficiency_virus_1-M02251:99:000000000-APALE:1:1102:8510:22564	Lentiviral vector pLenti6-HA-Blast, complete sequence	97.92	48	1	0	104	151	52	99	2e-12	82.4
14MS-Human_immunodeficiency_virus_1-M02251:99:000000000-APALE:1:1102:8510:22564	Lentiviral vector pLenti6-Flag-Puro, complete sequence	97.92	48	1	0	104	151	52	99	2e-12	82.4
14MS-Human_immunodeficiency_virus_1-M02251:99:000000000-APALE:1:1102:8510:22564	Lentiviral vector pLenti6-Flag-Blast, complete sequence	97.92	48	1	0	104	151	52	99	2e-12	82.4
14MS-Human_immunodeficiency_virus_1-M02251:99:000000000-APALE:1:1102:8510:22564	Lentiviral vector pLenti6-eGFP-V5-Puro, complete sequence	97.92	48	1	0	104	151	52	99	2e-12	82.4
14MS-Human_immunodeficiency_virus_1-M02251:99:000000000-APALE:1:1104:15635:6570	Lentiviral vector pLenti6-VSV-Puro, complete sequence	97.92	48	1	0	50	97	52	99	1e-12	82.4
14MS-Human_immunodeficiency_virus_1-M02251:99:000000000-APALE:1:1104:15635:6570	Lentiviral vector pLenti6-VSV-Blast, complete sequence	97.92	48	1	0	50	97	52	99	1e-12	82.4
14MS-Human_immunodeficiency_virus_1-M02251:99:000000000-APALE:1:1104:15635:6570	Lentiviral vector pLenti6-V5-Puro, complete sequence	97.92	48	1	0	50	97	52	99	1e-12	82.4
14MS-Human_immunodeficiency_virus_1-M02251:99:000000000-APALE:1:1104:15635:6570	Lentiviral vector pLenti6-tdTomato-V5-Puro, complete sequence	97.92	48	1	0	50	97	52	99	1e-12	82.4
14MS-Human_immunodeficiency_virus_1-M02251:99:000000000-APALE:1:1104:15635:6570	Lentiviral vector pLenti6-tdTomato-V5-Blast, complete sequence	97.92	48	1	0	50	97	52	99	1e-12	82.4
14MS-Human_immunodeficiency_virus_1-M02251:99:000000000-APALE:1:1104:15635:6570	Lentiviral vector pLenti6-HA-Puro, complete sequence	97.92	48	1	0	50	97	52	99	1e-12	82.4
14MS-Human_immunodeficiency_virus_1-M02251:99:000000000-APALE:1:1104:15635:6570	Lentiviral vector pLenti6-HA-Blast, complete sequence	97.92	48	1	0	50	97	52	99	1e-12	82.4
14MS-Human_immunodeficiency_virus_1-M02251:99:000000000-APALE:1:1104:15635:6570	Lentiviral vector pLenti6-Flag-Puro, complete sequence	97.92	48	1	0	50	97	52	99	1e-12	82.4
14MS-Human_immunodeficiency_virus_1-M02251:99:000000000-APALE:1:1104:15635:6570	Lentiviral vector pLenti6-Flag-Blast, complete sequence	97.92	48	1	0	50	97	52	99	1e-12	82.4
14MS-Human_immunodeficiency_virus_1-M02251:99:000000000-APALE:1:1104:15635:6570	Lentiviral vector pLenti6-eGFP-V5-Puro, complete sequence	97.92	48	1	0	50	97	52	99	1e-12	82.4
14MS-Human_herpesvirus_4_type_2-M02251:99:000000000-APALE:1:1108:16353:8815	Human herpesvirus 4 DNA, complete genome, strain: SNU-719	100	227	0	0	1	227	127975	128201	6e-111	410
14MS-Human_herpesvirus_4_type_2-M02251:99:000000000-APALE:1:1108:16353:8815	Human herpesvirus 4 strain H002213, partial genome	100	227	0	0	1	227	130601	130827	6e-111	410
14MS-Human_herpesvirus_4_type_2-M02251:99:000000000-APALE:1:1108:16353:8815	Human herpesvirus 4 strain H058015C, partial genome	100	227	0	0	1	227	130585	130811	6e-111	410
14MS-Human_herpesvirus_4_type_2-M02251:99:000000000-APALE:1:1108:16353:8815	Human herpesvirus 4 strain H018436D, partial genome	100	227	0	0	1	227	130575	130801	6e-111	410
14MS-Human_herpesvirus_4_type_2-M02251:99:000000000-APALE:1:1108:16353:8815	Human herpesvirus 4 strain HU11393, partial genome	100	227	0	0	1	227	130607	130833	6e-111	410
14MS-Human_herpesvirus_4_type_2-M02251:99:000000000-APALE:1:1108:16353:8815	Human herpesvirus 4 strain VGO, partial genome	100	227	0	0	1	227	130425	130651	6e-111	410
14MS-Human_herpesvirus_4_type_2-M02251:99:000000000-APALE:1:1108:16353:8815	Human herpesvirus 4 strain MP, partial genome	100	227	0	0	1	227	130520	130746	6e-111	410
14MS-Human_herpesvirus_4_type_2-M02251:99:000000000-APALE:1:1108:16353:8815	Human herpesvirus 4 strain CCH, partial genome	100	227	0	0	1	227	130558	130784	6e-111	410
14MS-Human_herpesvirus_4_type_2-M02251:99:000000000-APALE:1:1108:16353:8815	Human herpesvirus 4 isolate EBVaGC5, partial genome	100	227	0	0	1	227	130524	130750	6e-111	410
14MS-Human_herpesvirus_4_type_2-M02251:99:000000000-APALE:1:1108:16353:8815	Human herpesvirus 4 isolate EBVaGC4, partial genome	100	227	0	0	1	227	130465	130691	6e-111	410
14MS-Human_immunodeficiency_virus_1-M02251:99:000000000-APALE:1:1110:7949:12081	Lentiviral vector pLenti6-VSV-Puro, complete sequence	97.92	48	1	0	33	80	52	99	9e-13	82.4
14MS-Human_immunodeficiency_virus_1-M02251:99:000000000-APALE:1:1110:7949:12081	Lentiviral vector pLenti6-VSV-Blast, complete sequence	97.92	48	1	0	33	80	52	99	9e-13	82.4
14MS-Human_immunodeficiency_virus_1-M02251:99:000000000-APALE:1:1110:7949:12081	Lentiviral vector pLenti6-V5-Puro, complete sequence	97.92	48	1	0	33	80	52	99	9e-13	82.4
14MS-Human_immunodeficiency_virus_1-M02251:99:000000000-APALE:1:1110:7949:12081	Lentiviral vector pLenti6-tdTomato-V5-Puro, complete sequence	97.92	48	1	0	33	80	52	99	9e-13	82.4
14MS-Human_immunodeficiency_virus_1-M02251:99:000000000-APALE:1:1110:7949:12081	Lentiviral vector pLenti6-tdTomato-V5-Blast, complete sequence	97.92	48	1	0	33	80	52	99	9e-13	82.4
14MS-Human_immunodeficiency_virus_1-M02251:99:000000000-APALE:1:1110:7949:12081	Lentiviral vector pLenti6-HA-Puro, complete sequence	97.92	48	1	0	33	80	52	99	9e-13	82.4
14MS-Human_immunodeficiency_virus_1-M02251:99:000000000-APALE:1:1110:7949:12081	Lentiviral vector pLenti6-HA-Blast, complete sequence	97.92	48	1	0	33	80	52	99	9e-13	82.4
14MS-Human_immunodeficiency_virus_1-M02251:99:000000000-APALE:1:1110:7949:12081	Lentiviral vector pLenti6-Flag-Puro, complete sequence	97.92	48	1	0	33	80	52	99	9e-13	82.4
14MS-Human_immunodeficiency_virus_1-M02251:99:000000000-APALE:1:1110:7949:12081	Lentiviral vector pLenti6-Flag-Blast, complete sequence	97.92	48	1	0	33	80	52	99	9e-13	82.4
14MS-Human_immunodeficiency_virus_1-M02251:99:000000000-APALE:1:1110:7949:12081	Lentiviral vector pLenti6-eGFP-V5-Puro, complete sequence	97.92	48	1	0	33	80	52	99	9e-13	82.4
14MS-Human_immunodeficiency_virus_1-M02251:99:000000000-APALE:1:1110:9508:13900	Lentiviral vector pLenti6-VSV-Puro, complete sequence	97.92	48	1	0	48	95	52	99	1e-12	82.4
14MS-Human_immunodeficiency_virus_1-M02251:99:000000000-APALE:1:1110:9508:13900	Lentiviral vector pLenti6-VSV-Blast, complete sequence	97.92	48	1	0	48	95	52	99	1e-12	82.4
14MS-Human_immunodeficiency_virus_1-M02251:99:000000000-APALE:1:1110:9508:13900	Lentiviral vector pLenti6-V5-Puro, complete sequence	97.92	48	1	0	48	95	52	99	1e-12	82.4
14MS-Human_immunodeficiency_virus_1-M02251:99:000000000-APALE:1:1110:9508:13900	Lentiviral vector pLenti6-tdTomato-V5-Puro, complete sequence	97.92	48	1	0	48	95	52	99	1e-12	82.4
14MS-Human_immunodeficiency_virus_1-M02251:99:000000000-APALE:1:1110:9508:13900	Lentiviral vector pLenti6-tdTomato-V5-Blast, complete sequence	97.92	48	1	0	48	95	52	99	1e-12	82.4
14MS-Human_immunodeficiency_virus_1-M02251:99:000000000-APALE:1:1110:9508:13900	Lentiviral vector pLenti6-HA-Puro, complete sequence	97.92	48	1	0	48	95	52	99	1e-12	82.4
14MS-Human_immunodeficiency_virus_1-M02251:99:000000000-APALE:1:1110:9508:13900	Lentiviral vector pLenti6-HA-Blast, complete sequence	97.92	48	1	0	48	95	52	99	1e-12	82.4
14MS-Human_immunodeficiency_virus_1-M02251:99:000000000-APALE:1:1110:9508:13900	Lentiviral vector pLenti6-Flag-Puro, complete sequence	97.92	48	1	0	48	95	52	99	1e-12	82.4
14MS-Human_immunodeficiency_virus_1-M02251:99:000000000-APALE:1:1110:9508:13900	Lentiviral vector pLenti6-Flag-Blast, complete sequence	97.92	48	1	0	48	95	52	99	1e-12	82.4
14MS-Human_immunodeficiency_virus_1-M02251:99:000000000-APALE:1:1110:9508:13900	Lentiviral vector pLenti6-eGFP-V5-Puro, complete sequence	97.92	48	1	0	48	95	52	99	1e-12	82.4
14MS-Human_immunodeficiency_virus_1-M02251:99:000000000-APALE:1:1111:25496:7188	Lentiviral vector pLenti6-VSV-Puro, complete sequence	97.92	48	1	0	1	48	99	52	2e-12	82.4
14MS-Human_immunodeficiency_virus_1-M02251:99:000000000-APALE:1:1111:25496:7188	Lentiviral vector pLenti6-VSV-Blast, complete sequence	97.92	48	1	0	1	48	99	52	2e-12	82.4
14MS-Human_immunodeficiency_virus_1-M02251:99:000000000-APALE:1:1111:25496:7188	Lentiviral vector pLenti6-V5-Puro, complete sequence	97.92	48	1	0	1	48	99	52	2e-12	82.4
14MS-Human_immunodeficiency_virus_1-M02251:99:000000000-APALE:1:1111:25496:7188	Lentiviral vector pLenti6-tdTomato-V5-Puro, complete sequence	97.92	48	1	0	1	48	99	52	2e-12	82.4
14MS-Human_immunodeficiency_virus_1-M02251:99:000000000-APALE:1:1111:25496:7188	Lentiviral vector pLenti6-tdTomato-V5-Blast, complete sequence	97.92	48	1	0	1	48	99	52	2e-12	82.4
14MS-Human_immunodeficiency_virus_1-M02251:99:000000000-APALE:1:1111:25496:7188	Lentiviral vector pLenti6-HA-Puro, complete sequence	97.92	48	1	0	1	48	99	52	2e-12	82.4
14MS-Human_immunodeficiency_virus_1-M02251:99:000000000-APALE:1:1111:25496:7188	Lentiviral vector pLenti6-HA-Blast, complete sequence	97.92	48	1	0	1	48	99	52	2e-12	82.4
14MS-Human_immunodeficiency_virus_1-M02251:99:000000000-APALE:1:1111:25496:7188	Lentiviral vector pLenti6-Flag-Puro, complete sequence	97.92	48	1	0	1	48	99	52	2e-12	82.4
14MS-Human_immunodeficiency_virus_1-M02251:99:000000000-APALE:1:1111:25496:7188	Lentiviral vector pLenti6-Flag-Blast, complete sequence	97.92	48	1	0	1	48	99	52	2e-12	82.4
14MS-Human_immunodeficiency_virus_1-M02251:99:000000000-APALE:1:1111:25496:7188	Lentiviral vector pLenti6-eGFP-V5-Puro, complete sequence	97.92	48	1	0	1	48	99	52	2e-12	82.4
14MS-Human_immunodeficiency_virus_1-M02251:99:000000000-APALE:1:1117:21672:9336	Lentiviral vector pLenti6-VSV-Puro, complete sequence	97.83	46	1	0	42	87	54	99	1e-11	78.8
14MS-Human_immunodeficiency_virus_1-M02251:99:000000000-APALE:1:1117:21672:9336	Lentiviral vector pLenti6-VSV-Blast, complete sequence	97.83	46	1	0	42	87	54	99	1e-11	78.8
14MS-Human_immunodeficiency_virus_1-M02251:99:000000000-APALE:1:1117:21672:9336	Lentiviral vector pLenti6-V5-Puro, complete sequence	97.83	46	1	0	42	87	54	99	1e-11	78.8
14MS-Human_immunodeficiency_virus_1-M02251:99:000000000-APALE:1:1117:21672:9336	Lentiviral vector pLenti6-tdTomato-V5-Puro, complete sequence	97.83	46	1	0	42	87	54	99	1e-11	78.8
14MS-Human_immunodeficiency_virus_1-M02251:99:000000000-APALE:1:1117:21672:9336	Lentiviral vector pLenti6-tdTomato-V5-Blast, complete sequence	97.83	46	1	0	42	87	54	99	1e-11	78.8
14MS-Human_immunodeficiency_virus_1-M02251:99:000000000-APALE:1:1117:21672:9336	Lentiviral vector pLenti6-HA-Puro, complete sequence	97.83	46	1	0	42	87	54	99	1e-11	78.8
14MS-Human_immunodeficiency_virus_1-M02251:99:000000000-APALE:1:1117:21672:9336	Lentiviral vector pLenti6-HA-Blast, complete sequence	97.83	46	1	0	42	87	54	99	1e-11	78.8
14MS-Human_immunodeficiency_virus_1-M02251:99:000000000-APALE:1:1117:21672:9336	Lentiviral vector pLenti6-Flag-Puro, complete sequence	97.83	46	1	0	42	87	54	99	1e-11	78.8
14MS-Human_immunodeficiency_virus_1-M02251:99:000000000-APALE:1:1117:21672:9336	Lentiviral vector pLenti6-Flag-Blast, complete sequence	97.83	46	1	0	42	87	54	99	1e-11	78.8
14MS-Human_immunodeficiency_virus_1-M02251:99:000000000-APALE:1:1117:21672:9336	Lentiviral vector pLenti6-eGFP-V5-Puro, complete sequence	97.83	46	1	0	42	87	54	99	1e-11	78.8
14MS-Human_herpesvirus_5-M02251:99:000000000-APALE:1:1119:20581:20216	Ralstonia solanacearum genome assembly 9 genomes, chromosome : III	100	63	0	0	42	104	3044325	3044387	8e-22	114
14MS-Human_herpesvirus_5-M02251:99:000000000-APALE:1:1119:20581:20216	Ralstonia solanacearum genome assembly 9 genomes, chromosome : III	96.05	76	0	3	42	117	5077790	5077718	3e-21	113
14MS-Human_herpesvirus_5-M02251:99:000000000-APALE:1:1119:20581:20216	Ralstonia solanacearum genome assembly 9 genomes, chromosome : III	100	62	0	0	42	103	5297319	5297258	3e-21	113
14MS-Human_herpesvirus_5-M02251:99:000000000-APALE:1:1119:20581:20216	Ralstonia solanacearum genome assembly 9 genomes, chromosome : III	94.59	74	2	1	42	115	5357111	5357040	3e-21	113
14MS-Human_herpesvirus_5-M02251:99:000000000-APALE:1:1119:20581:20216	Ralstonia solanacearum genome assembly 9 genomes, chromosome : III	98.46	65	1	0	42	106	5561399	5561335	3e-21	113
14MS-Human_herpesvirus_5-M02251:99:000000000-APALE:1:1119:20581:20216	Ralstonia solanacearum genome assembly 9 genomes, chromosome : III	100	61	0	0	42	102	3326163	3326223	1e-20	111
14MS-Human_herpesvirus_5-M02251:99:000000000-APALE:1:1119:20581:20216	Ralstonia solanacearum genome assembly 9 genomes, chromosome : III	100	61	0	0	42	102	4281463	4281523	1e-20	111
14MS-Human_herpesvirus_5-M02251:99:000000000-APALE:1:1119:20581:20216	Ralstonia solanacearum genome assembly 9 genomes, chromosome : III	100	61	0	0	42	102	4657084	4657144	1e-20	111
14MS-Human_herpesvirus_5-M02251:99:000000000-APALE:1:1119:20581:20216	Ralstonia solanacearum genome assembly 9 genomes, chromosome : III	100	61	0	0	42	102	5125801	5125741	1e-20	111
14MS-Human_herpesvirus_5-M02251:99:000000000-APALE:1:1119:20581:20216	Ralstonia solanacearum genome assembly 9 genomes, chromosome : III	100	61	0	0	42	102	5166087	5166147	1e-20	111
14MS-Human_immunodeficiency_virus_1-M02251:99:000000000-APALE:1:2106:11232:20468	Lentiviral vector pLenti6-VSV-Puro, complete sequence	97.92	48	1	0	22	69	52	99	7e-13	82.4
14MS-Human_immunodeficiency_virus_1-M02251:99:000000000-APALE:1:2106:11232:20468	Lentiviral vector pLenti6-VSV-Blast, complete sequence	97.92	48	1	0	22	69	52	99	7e-13	82.4
14MS-Human_immunodeficiency_virus_1-M02251:99:000000000-APALE:1:2106:11232:20468	Lentiviral vector pLenti6-V5-Puro, complete sequence	97.92	48	1	0	22	69	52	99	7e-13	82.4
14MS-Human_immunodeficiency_virus_1-M02251:99:000000000-APALE:1:2106:11232:20468	Lentiviral vector pLenti6-tdTomato-V5-Puro, complete sequence	97.92	48	1	0	22	69	52	99	7e-13	82.4
14MS-Human_immunodeficiency_virus_1-M02251:99:000000000-APALE:1:2106:11232:20468	Lentiviral vector pLenti6-tdTomato-V5-Blast, complete sequence	97.92	48	1	0	22	69	52	99	7e-13	82.4
14MS-Human_immunodeficiency_virus_1-M02251:99:000000000-APALE:1:2106:11232:20468	Lentiviral vector pLenti6-HA-Puro, complete sequence	97.92	48	1	0	22	69	52	99	7e-13	82.4
14MS-Human_immunodeficiency_virus_1-M02251:99:000000000-APALE:1:2106:11232:20468	Lentiviral vector pLenti6-HA-Blast, complete sequence	97.92	48	1	0	22	69	52	99	7e-13	82.4
14MS-Human_immunodeficiency_virus_1-M02251:99:000000000-APALE:1:2106:11232:20468	Lentiviral vector pLenti6-Flag-Puro, complete sequence	97.92	48	1	0	22	69	52	99	7e-13	82.4
14MS-Human_immunodeficiency_virus_1-M02251:99:000000000-APALE:1:2106:11232:20468	Lentiviral vector pLenti6-Flag-Blast, complete sequence	97.92	48	1	0	22	69	52	99	7e-13	82.4
14MS-Human_immunodeficiency_virus_1-M02251:99:000000000-APALE:1:2106:11232:20468	Lentiviral vector pLenti6-eGFP-V5-Puro, complete sequence	97.92	48	1	0	22	69	52	99	7e-13	82.4
14MS-Human_immunodeficiency_virus_1-M02251:99:000000000-APALE:1:2108:13438:15861	Lentiviral vector pLenti6-VSV-Puro, complete sequence	97.92	48	1	0	1	48	99	52	1e-12	82.4
14MS-Human_immunodeficiency_virus_1-M02251:99:000000000-APALE:1:2108:13438:15861	Lentiviral vector pLenti6-VSV-Blast, complete sequence	97.92	48	1	0	1	48	99	52	1e-12	82.4
14MS-Human_immunodeficiency_virus_1-M02251:99:000000000-APALE:1:2108:13438:15861	Lentiviral vector pLenti6-V5-Puro, complete sequence	97.92	48	1	0	1	48	99	52	1e-12	82.4
14MS-Human_immunodeficiency_virus_1-M02251:99:000000000-APALE:1:2108:13438:15861	Lentiviral vector pLenti6-tdTomato-V5-Puro, complete sequence	97.92	48	1	0	1	48	99	52	1e-12	82.4
14MS-Human_immunodeficiency_virus_1-M02251:99:000000000-APALE:1:2108:13438:15861	Lentiviral vector pLenti6-tdTomato-V5-Blast, complete sequence	97.92	48	1	0	1	48	99	52	1e-12	82.4
14MS-Human_immunodeficiency_virus_1-M02251:99:000000000-APALE:1:2108:13438:15861	Lentiviral vector pLenti6-HA-Puro, complete sequence	97.92	48	1	0	1	48	99	52	1e-12	82.4
14MS-Human_immunodeficiency_virus_1-M02251:99:000000000-APALE:1:2108:13438:15861	Lentiviral vector pLenti6-HA-Blast, complete sequence	97.92	48	1	0	1	48	99	52	1e-12	82.4
14MS-Human_immunodeficiency_virus_1-M02251:99:000000000-APALE:1:2108:13438:15861	Lentiviral vector pLenti6-Flag-Puro, complete sequence	97.92	48	1	0	1	48	99	52	1e-12	82.4
14MS-Human_immunodeficiency_virus_1-M02251:99:000000000-APALE:1:2108:13438:15861	Lentiviral vector pLenti6-Flag-Blast, complete sequence	97.92	48	1	0	1	48	99	52	1e-12	82.4
14MS-Human_immunodeficiency_virus_1-M02251:99:000000000-APALE:1:2108:13438:15861	Lentiviral vector pLenti6-eGFP-V5-Puro, complete sequence	97.92	48	1	0	1	48	99	52	1e-12	82.4
14MS-Human_immunodeficiency_virus_1-M02251:99:000000000-APALE:1:2108:11302:20969	Lentiviral vector pLenti6-VSV-Puro, complete sequence	97.92	48	1	0	1	48	99	52	2e-12	82.4
14MS-Human_immunodeficiency_virus_1-M02251:99:000000000-APALE:1:2108:11302:20969	Lentiviral vector pLenti6-VSV-Blast, complete sequence	97.92	48	1	0	1	48	99	52	2e-12	82.4
14MS-Human_immunodeficiency_virus_1-M02251:99:000000000-APALE:1:2108:11302:20969	Lentiviral vector pLenti6-V5-Puro, complete sequence	97.92	48	1	0	1	48	99	52	2e-12	82.4
14MS-Human_immunodeficiency_virus_1-M02251:99:000000000-APALE:1:2108:11302:20969	Lentiviral vector pLenti6-tdTomato-V5-Puro, complete sequence	97.92	48	1	0	1	48	99	52	2e-12	82.4
14MS-Human_immunodeficiency_virus_1-M02251:99:000000000-APALE:1:2108:11302:20969	Lentiviral vector pLenti6-tdTomato-V5-Blast, complete sequence	97.92	48	1	0	1	48	99	52	2e-12	82.4
14MS-Human_immunodeficiency_virus_1-M02251:99:000000000-APALE:1:2108:11302:20969	Lentiviral vector pLenti6-HA-Puro, complete sequence	97.92	48	1	0	1	48	99	52	2e-12	82.4
14MS-Human_immunodeficiency_virus_1-M02251:99:000000000-APALE:1:2108:11302:20969	Lentiviral vector pLenti6-HA-Blast, complete sequence	97.92	48	1	0	1	48	99	52	2e-12	82.4
14MS-Human_immunodeficiency_virus_1-M02251:99:000000000-APALE:1:2108:11302:20969	Lentiviral vector pLenti6-Flag-Puro, complete sequence	97.92	48	1	0	1	48	99	52	2e-12	82.4
14MS-Human_immunodeficiency_virus_1-M02251:99:000000000-APALE:1:2108:11302:20969	Lentiviral vector pLenti6-Flag-Blast, complete sequence	97.92	48	1	0	1	48	99	52	2e-12	82.4
14MS-Human_immunodeficiency_virus_1-M02251:99:000000000-APALE:1:2108:11302:20969	Lentiviral vector pLenti6-eGFP-V5-Puro, complete sequence	97.92	48	1	0	1	48	99	52	2e-12	82.4
14MS-Human_immunodeficiency_virus_1-M02251:99:000000000-APALE:1:2112:8356:17811	Ralstonia solanacearum genome assembly 9 genomes, chromosome : VIII	90.79	76	5	1	146	219	4860913	4860838	2e-18	104
14MS-Human_immunodeficiency_virus_1-M02251:99:000000000-APALE:1:2112:8356:17811	Ralstonia solanacearum genome assembly 9 genomes, chromosome : VIII	90.79	76	5	1	146	219	5646144	5646219	2e-18	104
14MS-Human_immunodeficiency_virus_1-M02251:99:000000000-APALE:1:2112:8356:17811	Ralstonia solanacearum genome assembly 9 genomes, chromosome : VIII	89.74	78	6	1	143	218	637310	637387	5e-18	102
14MS-Human_immunodeficiency_virus_1-M02251:99:000000000-APALE:1:2112:8356:17811	Ralstonia solanacearum genome assembly 9 genomes, chromosome : VIII	90.67	75	5	1	146	218	1920191	1920265	5e-18	102
14MS-Human_immunodeficiency_virus_1-M02251:99:000000000-APALE:1:2112:8356:17811	Ralstonia solanacearum genome assembly 9 genomes, chromosome : VIII	90.67	75	5	1	146	218	2383924	2383998	5e-18	102
14MS-Human_immunodeficiency_virus_1-M02251:99:000000000-APALE:1:2112:8356:17811	Ralstonia solanacearum genome assembly 9 genomes, chromosome : VIII	90.67	75	5	1	146	218	2954586	2954512	5e-18	102
14MS-Human_immunodeficiency_virus_1-M02251:99:000000000-APALE:1:2112:8356:17811	Ralstonia solanacearum genome assembly 9 genomes, chromosome : VIII	90.67	75	5	1	146	218	4143155	4143229	5e-18	102
14MS-Human_immunodeficiency_virus_1-M02251:99:000000000-APALE:1:2112:8356:17811	Ralstonia solanacearum genome assembly 9 genomes, chromosome : VIII	90.67	75	5	1	146	218	4383895	4383821	5e-18	102
14MS-Human_immunodeficiency_virus_1-M02251:99:000000000-APALE:1:2112:8356:17811	Ralstonia solanacearum genome assembly 9 genomes, chromosome : VIII	90.67	75	5	1	146	218	4466593	4466667	5e-18	102
14MS-Human_immunodeficiency_virus_1-M02251:99:000000000-APALE:1:2112:8356:17811	Ralstonia solanacearum genome assembly 9 genomes, chromosome : VIII	90.67	75	5	1	146	218	4489564	4489638	5e-18	102
15MS-Human_immunodeficiency_virus_1-M02251:99:000000000-APALE:1:1112:19740:15820	Ralstonia solanacearum genome assembly 9 genomes, chromosome : I	87.21	86	11	0	141	226	5010717	5010632	4e-19	105
15MS-Human_immunodeficiency_virus_1-M02251:99:000000000-APALE:1:1112:19740:15820	Ralstonia solanacearum genome assembly 9 genomes, chromosome : I	83.51	97	14	1	130	226	496537	496631	2e-17	100
15MS-Human_immunodeficiency_virus_1-M02251:99:000000000-APALE:1:1112:19740:15820	Ralstonia solanacearum genome assembly 9 genomes, chromosome : I	86.75	83	11	0	144	226	4689457	4689539	2e-17	100
15MS-Human_immunodeficiency_virus_1-M02251:99:000000000-APALE:1:1112:19740:15820	Ralstonia solanacearum genome assembly 9 genomes, chromosome : I	82.35	102	13	2	144	243	5397939	5398037	7e-17	98.7
15MS-Human_immunodeficiency_virus_1-M02251:99:000000000-APALE:1:1112:19740:15820	Ralstonia solanacearum genome assembly 9 genomes, chromosome : I	85.54	83	12	0	144	226	3089761	3089679	2e-16	96.9
15MS-Human_immunodeficiency_virus_1-M02251:99:000000000-APALE:1:1112:19740:15820	Ralstonia solanacearum genome assembly 9 genomes, chromosome : I	83.87	93	14	1	135	226	3589490	3589398	2e-16	96.9
15MS-Human_immunodeficiency_virus_1-M02251:99:000000000-APALE:1:1112:19740:15820	Ralstonia solanacearum genome assembly 9 genomes, chromosome : I	85.54	83	12	0	140	222	5108662	5108580	2e-16	96.9
15MS-Human_immunodeficiency_virus_1-M02251:99:000000000-APALE:1:1112:19740:15820	Ralstonia solanacearum genome assembly 9 genomes, chromosome : I	85.54	83	12	0	137	219	5404751	5404833	2e-16	96.9
15MS-Human_immunodeficiency_virus_1-M02251:99:000000000-APALE:1:1112:19740:15820	Ralstonia solanacearum genome assembly 9 genomes, chromosome : I	85.23	88	12	1	137	224	5407544	5407630	2e-16	96.9
15MS-Human_immunodeficiency_virus_1-M02251:99:000000000-APALE:1:1112:19740:15820	Ralstonia solanacearum genome assembly 9 genomes, chromosome : I	85.37	82	12	0	144	225	5148456	5148537	8e-16	95.1
15MS-Human_immunodeficiency_virus_1-M02251:99:000000000-APALE:1:1118:23508:7557	Lentiviral vector pLenti6-VSV-Puro, complete sequence	97.92	48	1	0	29	76	52	99	8e-13	82.4
15MS-Human_immunodeficiency_virus_1-M02251:99:000000000-APALE:1:1118:23508:7557	Lentiviral vector pLenti6-VSV-Blast, complete sequence	97.92	48	1	0	29	76	52	99	8e-13	82.4
15MS-Human_immunodeficiency_virus_1-M02251:99:000000000-APALE:1:1118:23508:7557	Lentiviral vector pLenti6-V5-Puro, complete sequence	97.92	48	1	0	29	76	52	99	8e-13	82.4
15MS-Human_immunodeficiency_virus_1-M02251:99:000000000-APALE:1:1118:23508:7557	Lentiviral vector pLenti6-tdTomato-V5-Puro, complete sequence	97.92	48	1	0	29	76	52	99	8e-13	82.4
15MS-Human_immunodeficiency_virus_1-M02251:99:000000000-APALE:1:1118:23508:7557	Lentiviral vector pLenti6-tdTomato-V5-Blast, complete sequence	97.92	48	1	0	29	76	52	99	8e-13	82.4
15MS-Human_immunodeficiency_virus_1-M02251:99:000000000-APALE:1:1118:23508:7557	Lentiviral vector pLenti6-HA-Puro, complete sequence	97.92	48	1	0	29	76	52	99	8e-13	82.4
15MS-Human_immunodeficiency_virus_1-M02251:99:000000000-APALE:1:1118:23508:7557	Lentiviral vector pLenti6-HA-Blast, complete sequence	97.92	48	1	0	29	76	52	99	8e-13	82.4
15MS-Human_immunodeficiency_virus_1-M02251:99:000000000-APALE:1:1118:23508:7557	Lentiviral vector pLenti6-Flag-Puro, complete sequence	97.92	48	1	0	29	76	52	99	8e-13	82.4
15MS-Human_immunodeficiency_virus_1-M02251:99:000000000-APALE:1:1118:23508:7557	Lentiviral vector pLenti6-Flag-Blast, complete sequence	97.92	48	1	0	29	76	52	99	8e-13	82.4
15MS-Human_immunodeficiency_virus_1-M02251:99:000000000-APALE:1:1118:23508:7557	Lentiviral vector pLenti6-eGFP-V5-Puro, complete sequence	97.92	48	1	0	29	76	52	99	8e-13	82.4
15MS-Human_herpesvirus_5-M02251:99:000000000-APALE:1:2113:25458:4659	Ralstonia solanacearum genome assembly 9 genomes, chromosome : V	91.3	69	6	0	68	136	5660242	5660174	7e-17	98.7
15MS-Human_herpesvirus_5-M02251:99:000000000-APALE:1:2113:25458:4659	Ralstonia solanacearum genome assembly 9 genomes, chromosome : V	90.77	65	6	0	68	132	659392	659328	1e-14	91.5
15MS-Human_herpesvirus_5-M02251:99:000000000-APALE:1:2113:25458:4659	Ralstonia solanacearum genome assembly 9 genomes, chromosome : V	89.71	68	7	0	68	135	4876127	4876060	1e-14	91.5
15MS-Human_herpesvirus_5-M02251:99:000000000-APALE:1:2113:25458:4659	Ralstonia solanacearum genome assembly 9 genomes, chromosome : V	91.94	62	5	0	68	129	1157585	1157646	3e-14	89.7
15MS-Human_herpesvirus_5-M02251:99:000000000-APALE:1:2113:25458:4659	Ralstonia solanacearum genome assembly 9 genomes, chromosome : V	91.94	62	5	0	68	129	1681870	1681931	3e-14	89.7
15MS-Human_herpesvirus_5-M02251:99:000000000-APALE:1:2113:25458:4659	Ralstonia solanacearum genome assembly 9 genomes, chromosome : V	83.91	87	10	2	68	153	3857506	3857423	3e-14	89.7
15MS-Human_herpesvirus_5-M02251:99:000000000-APALE:1:2113:25458:4659	Ralstonia solanacearum genome assembly 9 genomes, chromosome : V	91.94	62	5	0	68	129	4081475	4081536	3e-14	89.7
15MS-Human_herpesvirus_5-M02251:99:000000000-APALE:1:2113:25458:4659	Ralstonia solanacearum genome assembly 9 genomes, chromosome : V	91.94	62	5	0	68	129	4729878	4729817	3e-14	89.7
15MS-Human_herpesvirus_5-M02251:99:000000000-APALE:1:2113:25458:4659	Ralstonia solanacearum genome assembly 9 genomes, chromosome : V	91.94	62	5	0	68	129	5130731	5130670	3e-14	89.7
15MS-Human_herpesvirus_5-M02251:99:000000000-APALE:1:2113:25458:4659	Ralstonia solanacearum genome assembly 9 genomes, chromosome : V	91.94	62	5	0	68	129	5331952	5331891	3e-14	89.7
16MS-Human_immunodeficiency_virus_1-M02251:99:000000000-APALE:1:1117:18254:17650	Lentiviral vector pLenti6-VSV-Puro, complete sequence	97.92	48	1	0	1	48	99	52	2e-12	82.4
16MS-Human_immunodeficiency_virus_1-M02251:99:000000000-APALE:1:1117:18254:17650	Lentiviral vector pLenti6-VSV-Blast, complete sequence	97.92	48	1	0	1	48	99	52	2e-12	82.4
16MS-Human_immunodeficiency_virus_1-M02251:99:000000000-APALE:1:1117:18254:17650	Lentiviral vector pLenti6-V5-Puro, complete sequence	97.92	48	1	0	1	48	99	52	2e-12	82.4
16MS-Human_immunodeficiency_virus_1-M02251:99:000000000-APALE:1:1117:18254:17650	Lentiviral vector pLenti6-tdTomato-V5-Puro, complete sequence	97.92	48	1	0	1	48	99	52	2e-12	82.4
16MS-Human_immunodeficiency_virus_1-M02251:99:000000000-APALE:1:1117:18254:17650	Lentiviral vector pLenti6-tdTomato-V5-Blast, complete sequence	97.92	48	1	0	1	48	99	52	2e-12	82.4
16MS-Human_immunodeficiency_virus_1-M02251:99:000000000-APALE:1:1117:18254:17650	Lentiviral vector pLenti6-HA-Puro, complete sequence	97.92	48	1	0	1	48	99	52	2e-12	82.4
16MS-Human_immunodeficiency_virus_1-M02251:99:000000000-APALE:1:1117:18254:17650	Lentiviral vector pLenti6-HA-Blast, complete sequence	97.92	48	1	0	1	48	99	52	2e-12	82.4
16MS-Human_immunodeficiency_virus_1-M02251:99:000000000-APALE:1:1117:18254:17650	Lentiviral vector pLenti6-Flag-Puro, complete sequence	97.92	48	1	0	1	48	99	52	2e-12	82.4
16MS-Human_immunodeficiency_virus_1-M02251:99:000000000-APALE:1:1117:18254:17650	Lentiviral vector pLenti6-Flag-Blast, complete sequence	97.92	48	1	0	1	48	99	52	2e-12	82.4
16MS-Human_immunodeficiency_virus_1-M02251:99:000000000-APALE:1:1117:18254:17650	Lentiviral vector pLenti6-eGFP-V5-Puro, complete sequence	97.92	48	1	0	1	48	99	52	2e-12	82.4
17MS-Human_immunodeficiency_virus_1-M02251:99:000000000-APALE:1:1113:14103:18774	Escherichia coli plasmid pV158-a DNA, contig: V158-a_scaffold_2, complete sequence, strain: V158	93.51	77	5	0	60	136	36174	36250	2e-22	116
17MS-Human_immunodeficiency_virus_1-M02251:99:000000000-APALE:1:1113:14103:18774	Escherichia coli plasmid pV158-a DNA, contig: V158-a_scaffold_2, complete sequence, strain: V158	84.75	59	9	0	1	59	36188	36246	4e-07	66.2
17MS-Human_immunodeficiency_virus_1-M02251:99:000000000-APALE:1:1113:14103:18774	Ralstonia solanacearum genome assembly 9 genomes, chromosome : II	93.51	77	5	0	60	136	674724	674648	2e-22	116
17MS-Human_immunodeficiency_virus_1-M02251:99:000000000-APALE:1:1113:14103:18774	Ralstonia solanacearum genome assembly 9 genomes, chromosome : II	93.51	77	5	0	60	136	5212525	5212601	2e-22	116
17MS-Human_immunodeficiency_virus_1-M02251:99:000000000-APALE:1:1113:14103:18774	Ralstonia solanacearum genome assembly 9 genomes, chromosome : II	93.51	77	5	0	60	136	5673416	5673492	2e-22	116
17MS-Human_immunodeficiency_virus_1-M02251:99:000000000-APALE:1:1113:14103:18774	Ralstonia solanacearum genome assembly 9 genomes, chromosome : II	93.42	76	5	0	60	135	919755	919680	9e-22	114
17MS-Human_immunodeficiency_virus_1-M02251:99:000000000-APALE:1:1113:14103:18774	Ralstonia solanacearum genome assembly 9 genomes, chromosome : II	94.52	73	4	0	60	132	4862650	4862722	9e-22	114
17MS-Human_immunodeficiency_virus_1-M02251:99:000000000-APALE:1:1113:14103:18774	Ralstonia solanacearum genome assembly 9 genomes, chromosome : II	94.52	73	4	0	60	132	5459490	5459562	9e-22	114
17MS-Human_immunodeficiency_virus_1-M02251:99:000000000-APALE:1:1113:14103:18774	Ralstonia solanacearum genome assembly 9 genomes, chromosome : II	94.52	73	4	0	60	132	5669132	5669060	9e-22	114
17MS-Human_immunodeficiency_virus_1-M02251:99:000000000-APALE:1:1113:14103:18774	Ralstonia solanacearum genome assembly 9 genomes, chromosome : II	94.44	72	4	0	60	131	51811	51740	3e-21	113
17MS-Human_immunodeficiency_virus_1-M02251:99:000000000-APALE:1:1116:16397:15045	Lentiviral vector pLenti6-VSV-Puro, complete sequence	97.92	48	1	0	57	104	52	99	1e-12	82.4
17MS-Human_immunodeficiency_virus_1-M02251:99:000000000-APALE:1:1116:16397:15045	Lentiviral vector pLenti6-VSV-Blast, complete sequence	97.92	48	1	0	57	104	52	99	1e-12	82.4
17MS-Human_immunodeficiency_virus_1-M02251:99:000000000-APALE:1:1116:16397:15045	Lentiviral vector pLenti6-V5-Puro, complete sequence	97.92	48	1	0	57	104	52	99	1e-12	82.4
17MS-Human_immunodeficiency_virus_1-M02251:99:000000000-APALE:1:1116:16397:15045	Lentiviral vector pLenti6-tdTomato-V5-Puro, complete sequence	97.92	48	1	0	57	104	52	99	1e-12	82.4
17MS-Human_immunodeficiency_virus_1-M02251:99:000000000-APALE:1:1116:16397:15045	Lentiviral vector pLenti6-tdTomato-V5-Blast, complete sequence	97.92	48	1	0	57	104	52	99	1e-12	82.4
17MS-Human_immunodeficiency_virus_1-M02251:99:000000000-APALE:1:1116:16397:15045	Lentiviral vector pLenti6-HA-Puro, complete sequence	97.92	48	1	0	57	104	52	99	1e-12	82.4
17MS-Human_immunodeficiency_virus_1-M02251:99:000000000-APALE:1:1116:16397:15045	Lentiviral vector pLenti6-HA-Blast, complete sequence	97.92	48	1	0	57	104	52	99	1e-12	82.4
17MS-Human_immunodeficiency_virus_1-M02251:99:000000000-APALE:1:1116:16397:15045	Lentiviral vector pLenti6-Flag-Puro, complete sequence	97.92	48	1	0	57	104	52	99	1e-12	82.4
17MS-Human_immunodeficiency_virus_1-M02251:99:000000000-APALE:1:1116:16397:15045	Lentiviral vector pLenti6-Flag-Blast, complete sequence	97.92	48	1	0	57	104	52	99	1e-12	82.4
17MS-Human_immunodeficiency_virus_1-M02251:99:000000000-APALE:1:1116:16397:15045	Lentiviral vector pLenti6-eGFP-V5-Puro, complete sequence	97.92	48	1	0	57	104	52	99	1e-12	82.4
17MS-Human_immunodeficiency_virus_1-M02251:99:000000000-APALE:1:2109:23118:8851	Lentiviral vector pLenti6-VSV-Puro, complete sequence	95.83	48	2	0	1	48	99	52	7e-12	78.8
17MS-Human_immunodeficiency_virus_1-M02251:99:000000000-APALE:1:2109:23118:8851	Lentiviral vector pLenti6-VSV-Blast, complete sequence	95.83	48	2	0	1	48	99	52	7e-12	78.8
17MS-Human_immunodeficiency_virus_1-M02251:99:000000000-APALE:1:2109:23118:8851	Lentiviral vector pLenti6-V5-Puro, complete sequence	95.83	48	2	0	1	48	99	52	7e-12	78.8
17MS-Human_immunodeficiency_virus_1-M02251:99:000000000-APALE:1:2109:23118:8851	Lentiviral vector pLenti6-tdTomato-V5-Puro, complete sequence	95.83	48	2	0	1	48	99	52	7e-12	78.8
17MS-Human_immunodeficiency_virus_1-M02251:99:000000000-APALE:1:2109:23118:8851	Lentiviral vector pLenti6-tdTomato-V5-Blast, complete sequence	95.83	48	2	0	1	48	99	52	7e-12	78.8
17MS-Human_immunodeficiency_virus_1-M02251:99:000000000-APALE:1:2109:23118:8851	Lentiviral vector pLenti6-HA-Puro, complete sequence	95.83	48	2	0	1	48	99	52	7e-12	78.8
17MS-Human_immunodeficiency_virus_1-M02251:99:000000000-APALE:1:2109:23118:8851	Lentiviral vector pLenti6-HA-Blast, complete sequence	95.83	48	2	0	1	48	99	52	7e-12	78.8
17MS-Human_immunodeficiency_virus_1-M02251:99:000000000-APALE:1:2109:23118:8851	Lentiviral vector pLenti6-Flag-Puro, complete sequence	95.83	48	2	0	1	48	99	52	7e-12	78.8
17MS-Human_immunodeficiency_virus_1-M02251:99:000000000-APALE:1:2109:23118:8851	Lentiviral vector pLenti6-Flag-Blast, complete sequence	95.83	48	2	0	1	48	99	52	7e-12	78.8
17MS-Human_immunodeficiency_virus_1-M02251:99:000000000-APALE:1:2109:23118:8851	Lentiviral vector pLenti6-eGFP-V5-Puro, complete sequence	95.83	48	2	0	1	48	99	52	7e-12	78.8
17MS-Human_immunodeficiency_virus_1-M02251:99:000000000-APALE:1:2112:8177:10869	Lentiviral vector pLenti6-VSV-Puro, complete sequence	97.92	48	1	0	1	48	99	52	3e-12	82.4
17MS-Human_immunodeficiency_virus_1-M02251:99:000000000-APALE:1:2112:8177:10869	Lentiviral vector pLenti6-VSV-Blast, complete sequence	97.92	48	1	0	1	48	99	52	3e-12	82.4
17MS-Human_immunodeficiency_virus_1-M02251:99:000000000-APALE:1:2112:8177:10869	Lentiviral vector pLenti6-V5-Puro, complete sequence	97.92	48	1	0	1	48	99	52	3e-12	82.4
17MS-Human_immunodeficiency_virus_1-M02251:99:000000000-APALE:1:2112:8177:10869	Lentiviral vector pLenti6-tdTomato-V5-Puro, complete sequence	97.92	48	1	0	1	48	99	52	3e-12	82.4
17MS-Human_immunodeficiency_virus_1-M02251:99:000000000-APALE:1:2112:8177:10869	Lentiviral vector pLenti6-tdTomato-V5-Blast, complete sequence	97.92	48	1	0	1	48	99	52	3e-12	82.4
17MS-Human_immunodeficiency_virus_1-M02251:99:000000000-APALE:1:2112:8177:10869	Lentiviral vector pLenti6-HA-Puro, complete sequence	97.92	48	1	0	1	48	99	52	3e-12	82.4
17MS-Human_immunodeficiency_virus_1-M02251:99:000000000-APALE:1:2112:8177:10869	Lentiviral vector pLenti6-HA-Blast, complete sequence	97.92	48	1	0	1	48	99	52	3e-12	82.4
17MS-Human_immunodeficiency_virus_1-M02251:99:000000000-APALE:1:2112:8177:10869	Lentiviral vector pLenti6-Flag-Puro, complete sequence	97.92	48	1	0	1	48	99	52	3e-12	82.4
17MS-Human_immunodeficiency_virus_1-M02251:99:000000000-APALE:1:2112:8177:10869	Lentiviral vector pLenti6-Flag-Blast, complete sequence	97.92	48	1	0	1	48	99	52	3e-12	82.4
17MS-Human_immunodeficiency_virus_1-M02251:99:000000000-APALE:1:2112:8177:10869	Lentiviral vector pLenti6-eGFP-V5-Puro, complete sequence	97.92	48	1	0	1	48	99	52	3e-12	82.4
17MS-Human_immunodeficiency_virus_1-M02251:99:000000000-APALE:1:2118:15541:7645	Lentiviral vector pLenti6-VSV-Puro, complete sequence	97.92	48	1	0	1	48	99	52	4e-13	82.4
17MS-Human_immunodeficiency_virus_1-M02251:99:000000000-APALE:1:2118:15541:7645	Lentiviral vector pLenti6-VSV-Blast, complete sequence	97.92	48	1	0	1	48	99	52	4e-13	82.4
17MS-Human_immunodeficiency_virus_1-M02251:99:000000000-APALE:1:2118:15541:7645	Lentiviral vector pLenti6-V5-Puro, complete sequence	97.92	48	1	0	1	48	99	52	4e-13	82.4
17MS-Human_immunodeficiency_virus_1-M02251:99:000000000-APALE:1:2118:15541:7645	Lentiviral vector pLenti6-tdTomato-V5-Puro, complete sequence	97.92	48	1	0	1	48	99	52	4e-13	82.4
17MS-Human_immunodeficiency_virus_1-M02251:99:000000000-APALE:1:2118:15541:7645	Lentiviral vector pLenti6-tdTomato-V5-Blast, complete sequence	97.92	48	1	0	1	48	99	52	4e-13	82.4
17MS-Human_immunodeficiency_virus_1-M02251:99:000000000-APALE:1:2118:15541:7645	Lentiviral vector pLenti6-HA-Puro, complete sequence	97.92	48	1	0	1	48	99	52	4e-13	82.4
17MS-Human_immunodeficiency_virus_1-M02251:99:000000000-APALE:1:2118:15541:7645	Lentiviral vector pLenti6-HA-Blast, complete sequence	97.92	48	1	0	1	48	99	52	4e-13	82.4
17MS-Human_immunodeficiency_virus_1-M02251:99:000000000-APALE:1:2118:15541:7645	Lentiviral vector pLenti6-Flag-Puro, complete sequence	97.92	48	1	0	1	48	99	52	4e-13	82.4
17MS-Human_immunodeficiency_virus_1-M02251:99:000000000-APALE:1:2118:15541:7645	Lentiviral vector pLenti6-Flag-Blast, complete sequence	97.92	48	1	0	1	48	99	52	4e-13	82.4
17MS-Human_immunodeficiency_virus_1-M02251:99:000000000-APALE:1:2118:15541:7645	Lentiviral vector pLenti6-eGFP-V5-Puro, complete sequence	97.92	48	1	0	1	48	99	52	4e-13	82.4
17MS-Human_immunodeficiency_virus_1-M02251:99:000000000-APALE:1:2119:16859:12389	Lentiviral vector pLenti6-VSV-Puro, complete sequence	98	50	1	0	1	50	100	51	2e-13	86
17MS-Human_immunodeficiency_virus_1-M02251:99:000000000-APALE:1:2119:16859:12389	Lentiviral vector pLenti6-VSV-Blast, complete sequence	98	50	1	0	1	50	100	51	2e-13	86
17MS-Human_immunodeficiency_virus_1-M02251:99:000000000-APALE:1:2119:16859:12389	Lentiviral vector pLenti6-V5-Puro, complete sequence	98	50	1	0	1	50	100	51	2e-13	86
17MS-Human_immunodeficiency_virus_1-M02251:99:000000000-APALE:1:2119:16859:12389	Lentiviral vector pLenti6-tdTomato-V5-Puro, complete sequence	98	50	1	0	1	50	100	51	2e-13	86
17MS-Human_immunodeficiency_virus_1-M02251:99:000000000-APALE:1:2119:16859:12389	Lentiviral vector pLenti6-tdTomato-V5-Blast, complete sequence	98	50	1	0	1	50	100	51	2e-13	86
17MS-Human_immunodeficiency_virus_1-M02251:99:000000000-APALE:1:2119:16859:12389	Lentiviral vector pLenti6-HA-Puro, complete sequence	98	50	1	0	1	50	100	51	2e-13	86
17MS-Human_immunodeficiency_virus_1-M02251:99:000000000-APALE:1:2119:16859:12389	Lentiviral vector pLenti6-HA-Blast, complete sequence	98	50	1	0	1	50	100	51	2e-13	86
17MS-Human_immunodeficiency_virus_1-M02251:99:000000000-APALE:1:2119:16859:12389	Lentiviral vector pLenti6-Flag-Puro, complete sequence	98	50	1	0	1	50	100	51	2e-13	86
17MS-Human_immunodeficiency_virus_1-M02251:99:000000000-APALE:1:2119:16859:12389	Lentiviral vector pLenti6-Flag-Blast, complete sequence	98	50	1	0	1	50	100	51	2e-13	86
17MS-Human_immunodeficiency_virus_1-M02251:99:000000000-APALE:1:2119:16859:12389	Lentiviral vector pLenti6-eGFP-V5-Puro, complete sequence	98	50	1	0	1	50	100	51	2e-13	86
18MS-Human_immunodeficiency_virus_1-M02251:99:000000000-APALE:1:1101:18219:1579	Ralstonia solanacearum genome assembly 9 genomes, chromosome : II	96.77	62	2	0	78	139	5669117	5669056	2e-18	104
18MS-Human_immunodeficiency_virus_1-M02251:99:000000000-APALE:1:1101:18219:1579	Ralstonia solanacearum genome assembly 9 genomes, chromosome : II	96.83	63	1	1	78	140	4862665	4862726	5e-18	102
18MS-Human_immunodeficiency_virus_1-M02251:99:000000000-APALE:1:1101:18219:1579	Ralstonia solanacearum genome assembly 9 genomes, chromosome : II	96.67	60	2	0	78	137	674709	674650	2e-17	100
18MS-Human_immunodeficiency_virus_1-M02251:99:000000000-APALE:1:1101:18219:1579	Ralstonia solanacearum genome assembly 9 genomes, chromosome : II	96.67	60	2	0	78	137	919740	919681	2e-17	100
18MS-Human_immunodeficiency_virus_1-M02251:99:000000000-APALE:1:1101:18219:1579	Ralstonia solanacearum genome assembly 9 genomes, chromosome : II	96.67	60	2	0	78	137	5212540	5212599	2e-17	100
18MS-Human_immunodeficiency_virus_1-M02251:99:000000000-APALE:1:1101:18219:1579	Ralstonia solanacearum genome assembly 9 genomes, chromosome : II	96.67	60	2	0	78	137	5673431	5673490	2e-17	100
18MS-Human_immunodeficiency_virus_1-M02251:99:000000000-APALE:1:1101:18219:1579	Ralstonia solanacearum genome assembly 9 genomes, chromosome : II	96.61	59	2	0	78	136	5459505	5459563	7e-17	98.7
18MS-Human_immunodeficiency_virus_1-M02251:99:000000000-APALE:1:1101:18219:1579	Ralstonia solanacearum genome assembly 9 genomes, chromosome : II	95.24	63	2	1	78	140	5807116	5807055	2e-16	96.9
18MS-Human_immunodeficiency_virus_1-M02251:99:000000000-APALE:1:1101:18219:1579	Ralstonia solanacearum genome assembly 9 genomes, chromosome : II	98.18	55	1	0	78	132	51796	51742	8e-16	95.1
18MS-Human_immunodeficiency_virus_1-M02251:99:000000000-APALE:1:1101:18219:1579	Ralstonia solanacearum genome assembly 9 genomes, chromosome : II	98.18	55	1	0	78	132	1447142	1447196	8e-16	95.1
18MS-Human_immunodeficiency_virus_1-M02251:99:000000000-APALE:1:1105:27370:10753	Ralstonia solanacearum genome assembly 9 genomes, chromosome : II	91.04	67	6	0	45	111	919740	919674	8e-16	95.1
18MS-Human_immunodeficiency_virus_1-M02251:99:000000000-APALE:1:1105:27370:10753	Ralstonia solanacearum genome assembly 9 genomes, chromosome : II	93.44	61	4	0	45	105	674709	674649	3e-15	93.3
18MS-Human_immunodeficiency_virus_1-M02251:99:000000000-APALE:1:1105:27370:10753	Ralstonia solanacearum genome assembly 9 genomes, chromosome : II	93.44	61	4	0	45	105	5212540	5212600	3e-15	93.3
18MS-Human_immunodeficiency_virus_1-M02251:99:000000000-APALE:1:1105:27370:10753	Ralstonia solanacearum genome assembly 9 genomes, chromosome : II	93.44	61	4	0	45	105	5673431	5673491	3e-15	93.3
18MS-Human_immunodeficiency_virus_1-M02251:99:000000000-APALE:1:1105:27370:10753	Ralstonia solanacearum genome assembly 9 genomes, chromosome : II	94.83	58	3	0	45	102	4862665	4862722	1e-14	91.5
18MS-Human_immunodeficiency_virus_1-M02251:99:000000000-APALE:1:1105:27370:10753	Ralstonia solanacearum genome assembly 9 genomes, chromosome : II	94.83	58	3	0	45	102	5459505	5459562	1e-14	91.5
18MS-Human_immunodeficiency_virus_1-M02251:99:000000000-APALE:1:1105:27370:10753	Ralstonia solanacearum genome assembly 9 genomes, chromosome : II	94.83	58	3	0	45	102	5669117	5669060	1e-14	91.5
18MS-Human_immunodeficiency_virus_1-M02251:99:000000000-APALE:1:1105:27370:10753	Ralstonia solanacearum genome assembly 9 genomes, chromosome : II	94.74	57	3	0	45	101	51796	51740	3e-14	89.7
18MS-Human_immunodeficiency_virus_1-M02251:99:000000000-APALE:1:1105:27370:10753	Ralstonia solanacearum genome assembly 9 genomes, chromosome : II	94.74	57	3	0	45	101	3482408	3482352	3e-14	89.7
18MS-Human_immunodeficiency_virus_1-M02251:99:000000000-APALE:1:1105:27370:10753	Ralstonia solanacearum genome assembly 9 genomes, chromosome : II	94.64	56	3	0	45	100	5807116	5807061	1e-13	87.8
18MS-Human_immunodeficiency_virus_1-M02251:99:000000000-APALE:1:1105:14480:24021	Escherichia coli plasmid pV158-a DNA, contig: V158-a_scaffold_2, complete sequence, strain: V158	95.31	64	3	0	147	210	36189	36252	5e-18	102
18MS-Human_immunodeficiency_virus_1-M02251:99:000000000-APALE:1:1105:14480:24021	Ralstonia solanacearum genome assembly 9 genomes, chromosome : II	95.31	64	3	0	147	210	674709	674646	5e-18	102
18MS-Human_immunodeficiency_virus_1-M02251:99:000000000-APALE:1:1105:14480:24021	Ralstonia solanacearum genome assembly 9 genomes, chromosome : II	90.79	76	6	1	147	222	919740	919666	5e-18	102
18MS-Human_immunodeficiency_virus_1-M02251:99:000000000-APALE:1:1105:14480:24021	Ralstonia solanacearum genome assembly 9 genomes, chromosome : II	95.31	64	3	0	147	210	5212540	5212603	5e-18	102
18MS-Human_immunodeficiency_virus_1-M02251:99:000000000-APALE:1:1105:14480:24021	Ralstonia solanacearum genome assembly 9 genomes, chromosome : II	95.31	64	3	0	147	210	5673431	5673494	5e-18	102
18MS-Human_immunodeficiency_virus_1-M02251:99:000000000-APALE:1:1105:14480:24021	Ralstonia solanacearum genome assembly 9 genomes, chromosome : II	96.67	60	2	0	147	206	5669117	5669058	2e-17	100
18MS-Human_immunodeficiency_virus_1-M02251:99:000000000-APALE:1:1105:14480:24021	Ralstonia solanacearum genome assembly 9 genomes, chromosome : II	96.61	59	2	0	147	205	4862665	4862723	7e-17	98.7
18MS-Human_immunodeficiency_virus_1-M02251:99:000000000-APALE:1:1105:14480:24021	Ralstonia solanacearum genome assembly 9 genomes, chromosome : II	95.31	64	2	1	147	210	5459505	5459567	7e-17	98.7
18MS-Human_immunodeficiency_virus_1-M02251:99:000000000-APALE:1:1105:14480:24021	Ralstonia solanacearum genome assembly 9 genomes, chromosome : II	96.49	57	2	0	147	203	51796	51740	8e-16	95.1
18MS-Human_immunodeficiency_virus_1-M02251:99:000000000-APALE:1:1105:14480:24021	Ralstonia solanacearum genome assembly 9 genomes, chromosome : II	96.49	57	2	0	147	203	3482408	3482352	8e-16	95.1
18MS-Human_immunodeficiency_virus_1-M02251:99:000000000-APALE:1:1107:19987:19856	Lentiviral vector pLenti6-VSV-Puro, complete sequence	97.92	48	1	0	8	55	52	99	4e-13	82.4
18MS-Human_immunodeficiency_virus_1-M02251:99:000000000-APALE:1:1107:19987:19856	Lentiviral vector pLenti6-VSV-Blast, complete sequence	97.92	48	1	0	8	55	52	99	4e-13	82.4
18MS-Human_immunodeficiency_virus_1-M02251:99:000000000-APALE:1:1107:19987:19856	Lentiviral vector pLenti6-V5-Puro, complete sequence	97.92	48	1	0	8	55	52	99	4e-13	82.4
18MS-Human_immunodeficiency_virus_1-M02251:99:000000000-APALE:1:1107:19987:19856	Lentiviral vector pLenti6-tdTomato-V5-Puro, complete sequence	97.92	48	1	0	8	55	52	99	4e-13	82.4
18MS-Human_immunodeficiency_virus_1-M02251:99:000000000-APALE:1:1107:19987:19856	Lentiviral vector pLenti6-tdTomato-V5-Blast, complete sequence	97.92	48	1	0	8	55	52	99	4e-13	82.4
18MS-Human_immunodeficiency_virus_1-M02251:99:000000000-APALE:1:1107:19987:19856	Lentiviral vector pLenti6-HA-Puro, complete sequence	97.92	48	1	0	8	55	52	99	4e-13	82.4
18MS-Human_immunodeficiency_virus_1-M02251:99:000000000-APALE:1:1107:19987:19856	Lentiviral vector pLenti6-HA-Blast, complete sequence	97.92	48	1	0	8	55	52	99	4e-13	82.4
18MS-Human_immunodeficiency_virus_1-M02251:99:000000000-APALE:1:1107:19987:19856	Lentiviral vector pLenti6-Flag-Puro, complete sequence	97.92	48	1	0	8	55	52	99	4e-13	82.4
18MS-Human_immunodeficiency_virus_1-M02251:99:000000000-APALE:1:1107:19987:19856	Lentiviral vector pLenti6-Flag-Blast, complete sequence	97.92	48	1	0	8	55	52	99	4e-13	82.4
18MS-Human_immunodeficiency_virus_1-M02251:99:000000000-APALE:1:1107:19987:19856	Lentiviral vector pLenti6-eGFP-V5-Puro, complete sequence	97.92	48	1	0	8	55	52	99	4e-13	82.4
18MS-Human_immunodeficiency_virus_1-M02251:99:000000000-APALE:1:1107:12683:24382	Lentiviral vector pLenti6-VSV-Puro, complete sequence	97.96	49	1	0	1	49	100	52	1e-12	84.2
18MS-Human_immunodeficiency_virus_1-M02251:99:000000000-APALE:1:1107:12683:24382	Lentiviral vector pLenti6-VSV-Blast, complete sequence	97.96	49	1	0	1	49	100	52	1e-12	84.2
18MS-Human_immunodeficiency_virus_1-M02251:99:000000000-APALE:1:1107:12683:24382	Lentiviral vector pLenti6-V5-Puro, complete sequence	97.96	49	1	0	1	49	100	52	1e-12	84.2
18MS-Human_immunodeficiency_virus_1-M02251:99:000000000-APALE:1:1107:12683:24382	Lentiviral vector pLenti6-tdTomato-V5-Puro, complete sequence	97.96	49	1	0	1	49	100	52	1e-12	84.2
18MS-Human_immunodeficiency_virus_1-M02251:99:000000000-APALE:1:1107:12683:24382	Lentiviral vector pLenti6-tdTomato-V5-Blast, complete sequence	97.96	49	1	0	1	49	100	52	1e-12	84.2
18MS-Human_immunodeficiency_virus_1-M02251:99:000000000-APALE:1:1107:12683:24382	Lentiviral vector pLenti6-HA-Puro, complete sequence	97.96	49	1	0	1	49	100	52	1e-12	84.2
18MS-Human_immunodeficiency_virus_1-M02251:99:000000000-APALE:1:1107:12683:24382	Lentiviral vector pLenti6-HA-Blast, complete sequence	97.96	49	1	0	1	49	100	52	1e-12	84.2
18MS-Human_immunodeficiency_virus_1-M02251:99:000000000-APALE:1:1107:12683:24382	Lentiviral vector pLenti6-Flag-Puro, complete sequence	97.96	49	1	0	1	49	100	52	1e-12	84.2
18MS-Human_immunodeficiency_virus_1-M02251:99:000000000-APALE:1:1107:12683:24382	Lentiviral vector pLenti6-Flag-Blast, complete sequence	97.96	49	1	0	1	49	100	52	1e-12	84.2
18MS-Human_immunodeficiency_virus_1-M02251:99:000000000-APALE:1:1107:12683:24382	Lentiviral vector pLenti6-eGFP-V5-Puro, complete sequence	97.96	49	1	0	1	49	100	52	1e-12	84.2
18MS-Human_immunodeficiency_virus_1-M02251:99:000000000-APALE:1:1111:22966:4000	Ralstonia solanacearum genome assembly 9 genomes, chromosome : II	93.65	63	4	0	75	137	919740	919678	2e-16	96.9
18MS-Human_immunodeficiency_virus_1-M02251:99:000000000-APALE:1:1111:22966:4000	Ralstonia solanacearum genome assembly 9 genomes, chromosome : II	93.44	61	4	0	75	135	674709	674649	3e-15	93.3
18MS-Human_immunodeficiency_virus_1-M02251:99:000000000-APALE:1:1111:22966:4000	Ralstonia solanacearum genome assembly 9 genomes, chromosome : II	93.44	61	4	0	75	135	5212540	5212600	3e-15	93.3
18MS-Human_immunodeficiency_virus_1-M02251:99:000000000-APALE:1:1111:22966:4000	Ralstonia solanacearum genome assembly 9 genomes, chromosome : II	93.44	61	4	0	75	135	5673431	5673491	3e-15	93.3
18MS-Human_immunodeficiency_virus_1-M02251:99:000000000-APALE:1:1111:22966:4000	Ralstonia solanacearum genome assembly 9 genomes, chromosome : II	93.33	60	4	0	75	134	5669117	5669058	1e-14	91.5
18MS-Human_immunodeficiency_virus_1-M02251:99:000000000-APALE:1:1111:22966:4000	Ralstonia solanacearum genome assembly 9 genomes, chromosome : II	93.22	59	4	0	75	133	4862665	4862723	3e-14	89.7
18MS-Human_immunodeficiency_virus_1-M02251:99:000000000-APALE:1:1111:22966:4000	Ralstonia solanacearum genome assembly 9 genomes, chromosome : II	93.22	59	4	0	75	133	5459505	5459563	3e-14	89.7
18MS-Human_immunodeficiency_virus_1-M02251:99:000000000-APALE:1:1111:22966:4000	Ralstonia solanacearum genome assembly 9 genomes, chromosome : II	92.98	57	4	0	75	131	51796	51740	4e-13	86
18MS-Human_immunodeficiency_virus_1-M02251:99:000000000-APALE:1:1111:22966:4000	Ralstonia solanacearum genome assembly 9 genomes, chromosome : II	92.98	57	4	0	75	131	3482408	3482352	4e-13	86
18MS-Human_immunodeficiency_virus_1-M02251:99:000000000-APALE:1:1111:22966:4000	Ralstonia solanacearum genome assembly 9 genomes, chromosome : II	92.86	56	4	0	75	130	5783568	5783513	1e-12	84.2
18MS-Human_immunodeficiency_virus_1-M02251:99:000000000-APALE:1:1117:14501:3017	Ralstonia solanacearum genome assembly 9 genomes, chromosome : II	96.72	61	2	0	100	160	5459505	5459565	5e-18	102
18MS-Human_immunodeficiency_virus_1-M02251:99:000000000-APALE:1:1117:14501:3017	Ralstonia solanacearum genome assembly 9 genomes, chromosome : II	96.61	59	2	0	100	158	674709	674651	7e-17	98.7
18MS-Human_immunodeficiency_virus_1-M02251:99:000000000-APALE:1:1117:14501:3017	Ralstonia solanacearum genome assembly 9 genomes, chromosome : II	96.61	59	2	0	100	158	919740	919682	7e-17	98.7
18MS-Human_immunodeficiency_virus_1-M02251:99:000000000-APALE:1:1117:14501:3017	Ralstonia solanacearum genome assembly 9 genomes, chromosome : II	92.75	69	4	1	100	167	4862665	4862733	7e-17	98.7
18MS-Human_immunodeficiency_virus_1-M02251:99:000000000-APALE:1:1117:14501:3017	Ralstonia solanacearum genome assembly 9 genomes, chromosome : II	96.61	59	2	0	100	158	5212540	5212598	7e-17	98.7
18MS-Human_immunodeficiency_virus_1-M02251:99:000000000-APALE:1:1117:14501:3017	Ralstonia solanacearum genome assembly 9 genomes, chromosome : II	96.61	59	2	0	100	158	5669117	5669059	7e-17	98.7
18MS-Human_immunodeficiency_virus_1-M02251:99:000000000-APALE:1:1117:14501:3017	Ralstonia solanacearum genome assembly 9 genomes, chromosome : II	96.61	59	2	0	100	158	5673431	5673489	7e-17	98.7
18MS-Human_immunodeficiency_virus_1-M02251:99:000000000-APALE:1:1117:14501:3017	Ralstonia solanacearum genome assembly 9 genomes, chromosome : II	96.49	57	2	0	100	156	51796	51740	8e-16	95.1
18MS-Human_immunodeficiency_virus_1-M02251:99:000000000-APALE:1:1117:14501:3017	Ralstonia solanacearum genome assembly 9 genomes, chromosome : II	96.49	57	2	0	100	156	3482408	3482352	8e-16	95.1
18MS-Human_immunodeficiency_virus_1-M02251:99:000000000-APALE:1:1117:14501:3017	Ralstonia solanacearum genome assembly 9 genomes, chromosome : II	94.92	59	3	0	100	158	5807116	5807058	3e-15	93.3
18MS-Human_immunodeficiency_virus_1-M02251:99:000000000-APALE:1:1119:14688:10577	Lentiviral vector pLenti6-VSV-Puro, complete sequence	97.92	48	1	0	1	48	99	52	9e-13	82.4
18MS-Human_immunodeficiency_virus_1-M02251:99:000000000-APALE:1:1119:14688:10577	Lentiviral vector pLenti6-VSV-Blast, complete sequence	97.92	48	1	0	1	48	99	52	9e-13	82.4
18MS-Human_immunodeficiency_virus_1-M02251:99:000000000-APALE:1:1119:14688:10577	Lentiviral vector pLenti6-V5-Puro, complete sequence	97.92	48	1	0	1	48	99	52	9e-13	82.4
18MS-Human_immunodeficiency_virus_1-M02251:99:000000000-APALE:1:1119:14688:10577	Lentiviral vector pLenti6-tdTomato-V5-Puro, complete sequence	97.92	48	1	0	1	48	99	52	9e-13	82.4
18MS-Human_immunodeficiency_virus_1-M02251:99:000000000-APALE:1:1119:14688:10577	Lentiviral vector pLenti6-tdTomato-V5-Blast, complete sequence	97.92	48	1	0	1	48	99	52	9e-13	82.4
18MS-Human_immunodeficiency_virus_1-M02251:99:000000000-APALE:1:1119:14688:10577	Lentiviral vector pLenti6-HA-Puro, complete sequence	97.92	48	1	0	1	48	99	52	9e-13	82.4
18MS-Human_immunodeficiency_virus_1-M02251:99:000000000-APALE:1:1119:14688:10577	Lentiviral vector pLenti6-HA-Blast, complete sequence	97.92	48	1	0	1	48	99	52	9e-13	82.4
18MS-Human_immunodeficiency_virus_1-M02251:99:000000000-APALE:1:1119:14688:10577	Lentiviral vector pLenti6-Flag-Puro, complete sequence	97.92	48	1	0	1	48	99	52	9e-13	82.4
18MS-Human_immunodeficiency_virus_1-M02251:99:000000000-APALE:1:1119:14688:10577	Lentiviral vector pLenti6-Flag-Blast, complete sequence	97.92	48	1	0	1	48	99	52	9e-13	82.4
18MS-Human_immunodeficiency_virus_1-M02251:99:000000000-APALE:1:1119:14688:10577	Lentiviral vector pLenti6-eGFP-V5-Puro, complete sequence	97.92	48	1	0	1	48	99	52	9e-13	82.4
18MS-Human_immunodeficiency_virus_1-M02251:99:000000000-APALE:1:2102:7994:21164	Ralstonia solanacearum genome assembly 9 genomes, chromosome : II	93.75	64	4	0	98	161	919740	919677	7e-17	98.7
18MS-Human_immunodeficiency_virus_1-M02251:99:000000000-APALE:1:2102:7994:21164	Ralstonia solanacearum genome assembly 9 genomes, chromosome : II	95	60	3	0	98	157	5459505	5459564	8e-16	95.1
18MS-Human_immunodeficiency_virus_1-M02251:99:000000000-APALE:1:2102:7994:21164	Ralstonia solanacearum genome assembly 9 genomes, chromosome : II	94.92	59	3	0	98	156	674709	674651	3e-15	93.3
18MS-Human_immunodeficiency_virus_1-M02251:99:000000000-APALE:1:2102:7994:21164	Ralstonia solanacearum genome assembly 9 genomes, chromosome : II	94.92	59	3	0	98	156	4862665	4862723	3e-15	93.3
18MS-Human_immunodeficiency_virus_1-M02251:99:000000000-APALE:1:2102:7994:21164	Ralstonia solanacearum genome assembly 9 genomes, chromosome : II	94.92	59	3	0	98	156	5212540	5212598	3e-15	93.3
18MS-Human_immunodeficiency_virus_1-M02251:99:000000000-APALE:1:2102:7994:21164	Ralstonia solanacearum genome assembly 9 genomes, chromosome : II	94.92	59	3	0	98	156	5669117	5669059	3e-15	93.3
18MS-Human_immunodeficiency_virus_1-M02251:99:000000000-APALE:1:2102:7994:21164	Ralstonia solanacearum genome assembly 9 genomes, chromosome : II	94.92	59	3	0	98	156	5673431	5673489	3e-15	93.3
18MS-Human_immunodeficiency_virus_1-M02251:99:000000000-APALE:1:2102:7994:21164	Ralstonia solanacearum genome assembly 9 genomes, chromosome : II	94.74	57	3	0	98	154	51796	51740	3e-14	89.7
18MS-Human_immunodeficiency_virus_1-M02251:99:000000000-APALE:1:2102:7994:21164	Ralstonia solanacearum genome assembly 9 genomes, chromosome : II	94.74	57	3	0	98	154	3482408	3482352	3e-14	89.7
18MS-Human_immunodeficiency_virus_1-M02251:99:000000000-APALE:1:2102:7994:21164	Ralstonia solanacearum genome assembly 9 genomes, chromosome : II	93.22	59	4	0	98	156	5807116	5807058	3e-14	89.7
18MS-Human_immunodeficiency_virus_1-M02251:99:000000000-APALE:1:2111:10911:11411	Escherichia coli plasmid pV158-a DNA, contig: V158-a_scaffold_2, complete sequence, strain: V158	96.72	61	2	0	137	197	36189	36249	5e-18	102
18MS-Human_immunodeficiency_virus_1-M02251:99:000000000-APALE:1:2111:10911:11411	Ralstonia solanacearum genome assembly 9 genomes, chromosome : II	96.72	61	2	0	137	197	674709	674649	5e-18	102
18MS-Human_immunodeficiency_virus_1-M02251:99:000000000-APALE:1:2111:10911:11411	Ralstonia solanacearum genome assembly 9 genomes, chromosome : II	96.72	61	2	0	137	197	919740	919680	5e-18	102
18MS-Human_immunodeficiency_virus_1-M02251:99:000000000-APALE:1:2111:10911:11411	Ralstonia solanacearum genome assembly 9 genomes, chromosome : II	96.72	61	2	0	137	197	5212540	5212600	5e-18	102
18MS-Human_immunodeficiency_virus_1-M02251:99:000000000-APALE:1:2111:10911:11411	Ralstonia solanacearum genome assembly 9 genomes, chromosome : II	92.75	69	5	0	137	205	5669117	5669049	5e-18	102
18MS-Human_immunodeficiency_virus_1-M02251:99:000000000-APALE:1:2111:10911:11411	Ralstonia solanacearum genome assembly 9 genomes, chromosome : II	96.72	61	2	0	137	197	5673431	5673491	5e-18	102
18MS-Human_immunodeficiency_virus_1-M02251:99:000000000-APALE:1:2111:10911:11411	Ralstonia solanacearum genome assembly 9 genomes, chromosome : II	96.61	59	2	0	137	195	4862665	4862723	7e-17	98.7
18MS-Human_immunodeficiency_virus_1-M02251:99:000000000-APALE:1:2111:10911:11411	Ralstonia solanacearum genome assembly 9 genomes, chromosome : II	96.61	59	2	0	137	195	5459505	5459563	7e-17	98.7
18MS-Human_immunodeficiency_virus_1-M02251:99:000000000-APALE:1:2111:10911:11411	Ralstonia solanacearum genome assembly 9 genomes, chromosome : II	96.49	57	2	0	137	193	51796	51740	8e-16	95.1
18MS-Human_immunodeficiency_virus_1-M02251:99:000000000-APALE:1:2111:10911:11411	Ralstonia solanacearum genome assembly 9 genomes, chromosome : II	96.49	57	2	0	137	193	3482408	3482352	8e-16	95.1
18MS-Human_immunodeficiency_virus_1-M02251:99:000000000-APALE:1:2118:9999:17097	Escherichia coli plasmid pV158-a DNA, contig: V158-a_scaffold_2, complete sequence, strain: V158	96.72	61	2	0	60	120	36189	36249	5e-18	102
18MS-Human_immunodeficiency_virus_1-M02251:99:000000000-APALE:1:2118:9999:17097	Ralstonia solanacearum genome assembly 9 genomes, chromosome : II	96.72	61	2	0	60	120	674709	674649	5e-18	102
18MS-Human_immunodeficiency_virus_1-M02251:99:000000000-APALE:1:2118:9999:17097	Ralstonia solanacearum genome assembly 9 genomes, chromosome : II	96.72	61	2	0	60	120	919740	919680	5e-18	102
18MS-Human_immunodeficiency_virus_1-M02251:99:000000000-APALE:1:2118:9999:17097	Ralstonia solanacearum genome assembly 9 genomes, chromosome : II	96.72	61	2	0	60	120	5212540	5212600	5e-18	102
18MS-Human_immunodeficiency_virus_1-M02251:99:000000000-APALE:1:2118:9999:17097	Ralstonia solanacearum genome assembly 9 genomes, chromosome : II	95.31	64	3	0	60	123	5669117	5669054	5e-18	102
18MS-Human_immunodeficiency_virus_1-M02251:99:000000000-APALE:1:2118:9999:17097	Ralstonia solanacearum genome assembly 9 genomes, chromosome : II	96.72	61	2	0	60	120	5673431	5673491	5e-18	102
18MS-Human_immunodeficiency_virus_1-M02251:99:000000000-APALE:1:2118:9999:17097	Ralstonia solanacearum genome assembly 9 genomes, chromosome : II	96.61	59	2	0	60	118	4862665	4862723	7e-17	98.7
18MS-Human_immunodeficiency_virus_1-M02251:99:000000000-APALE:1:2118:9999:17097	Ralstonia solanacearum genome assembly 9 genomes, chromosome : II	96.61	59	2	0	60	118	5459505	5459563	7e-17	98.7
18MS-Human_immunodeficiency_virus_1-M02251:99:000000000-APALE:1:2118:9999:17097	Ralstonia solanacearum genome assembly 9 genomes, chromosome : II	96.49	57	2	0	60	116	51796	51740	8e-16	95.1
18MS-Human_immunodeficiency_virus_1-M02251:99:000000000-APALE:1:2118:9999:17097	Ralstonia solanacearum genome assembly 9 genomes, chromosome : II	96.49	57	2	0	60	116	3482408	3482352	8e-16	95.1
19MS-Encephalomyocarditis_virus-M02251:99:000000000-APALE:1:2111:10830:10244	Pan troglodytes BAC clone CH251-291N21 from chromosome x, complete sequence	97.73	44	1	0	1	44	60156	60199	3e-11	75.2
19MS-Encephalomyocarditis_virus-M02251:99:000000000-APALE:1:2111:10830:10244	Homo sapiens BAC clone RP11-20H8 from chromosome x, complete sequence	97.73	44	1	0	1	44	152843	152886	3e-11	75.2
19MS-Encephalomyocarditis_virus-M02251:99:000000000-APALE:1:2111:10830:10244	Pan troglodytes chromosome X clone CH251-164P15 map human ortholog p11.3, complete sequence	97.73	44	1	0	1	44	9911	9954	3e-11	75.2
19MS-Encephalomyocarditis_virus-M02251:99:000000000-APALE:1:2111:10830:10244	Pan troglodytes chromosome X clone PTB-94B12 map human ortholog p11.3, complete sequence	97.73	44	1	0	1	44	57428	57471	3e-11	75.2
19MS-Encephalomyocarditis_virus-M02251:99:000000000-APALE:1:2111:10830:10244	Human DNA sequence from clone RP5-1158E12 on chromosome Xp11.23-11.4, complete sequence	97.73	44	1	0	1	44	51639	51682	3e-11	75.2
19MS-Encephalomyocarditis_virus-M02251:99:000000000-APALE:1:2111:10830:10244	Populus EST from severe drought-stressed leaves	80.37	163	26	3	132	293	596	439	2e-30	143
19MS-Encephalomyocarditis_virus-M02251:99:000000000-APALE:1:2111:10830:10244	Human herpesvirus 1 strain OD4, partial genome	79.88	169	28	6	135	300	151077	150912	3e-27	132
19MS-Encephalomyocarditis_virus-M02251:99:000000000-APALE:1:2111:10830:10244	Human herpesvirus 1 strain OD4, partial genome	78.12	160	28	5	145	300	151102	150946	2e-22	116
19MS-Encephalomyocarditis_virus-M02251:99:000000000-APALE:1:2111:10830:10244	Human herpesvirus 1 strain OD4, partial genome	74.85	171	40	3	132	300	151161	150992	4e-19	105
19MS-Encephalomyocarditis_virus-M02251:99:000000000-APALE:1:2111:10830:10244	Human herpesvirus 1 strain OD4, partial genome	72.11	147	33	4	127	272	150964	150825	3e-08	69.8
20MS-Human_herpesvirus_5-M02251:99:000000000-APALE:1:2115:10256:13015	Cloning vector pGP-Lenti3, complete sequence	100	41	0	0	33	73	2285	2245	1e-10	75.2
20MS-Human_herpesvirus_5-M02251:99:000000000-APALE:1:2115:10256:13015	Cloning vector pSI-DAZ-DI, complete sequence	100	33	0	0	41	73	640	608	2e-06	60.8
20MS-Human_herpesvirus_5-M02251:99:000000000-APALE:1:2115:10256:13015	Cloning vector pSI-AGL10-DI, complete sequence	100	33	0	0	41	73	2718	2686	2e-06	60.8
20MS-Human_herpesvirus_5-M02251:99:000000000-APALE:1:2115:10256:13015	Cloning vector pSI-DSZ2cx-DI, complete sequence	100	33	0	0	41	73	1094	1062	2e-06	60.8
20MS-Human_herpesvirus_5-M02251:99:000000000-APALE:1:2115:10256:13015	Cloning vector pSI-DSZ2cx-TRE, complete sequence	100	33	0	0	41	73	876	844	2e-06	60.8
20MS-Human_herpesvirus_5-M02251:99:000000000-APALE:1:2115:10256:13015	Human herpesvirus 5 major immediate-early protein gene, complete cds	100	33	0	0	41	73	538	506	2e-06	60.8
20MS-Human_herpesvirus_5-M02251:99:000000000-APALE:1:2115:10256:13015	Human herpesvirus 5 strain Toledo/Towne Chimera 4, complete genome	100	33	0	0	41	73	175480	175512	2e-06	60.8
20MS-Human_herpesvirus_5-M02251:99:000000000-APALE:1:2115:10256:13015	Human herpesvirus 5 strain Toledo/Towne Chimera 3, complete genome	100	33	0	0	41	73	174234	174266	2e-06	60.8
20MS-Human_herpesvirus_5-M02251:99:000000000-APALE:1:2115:10256:13015	Human herpesvirus 5 strain Toledo/Towne Chimera 2, complete genome	100	33	0	0	41	73	174197	174229	2e-06	60.8
20MS-Human_herpesvirus_5-M02251:99:000000000-APALE:1:2115:10256:13015	Human herpesvirus 5 strain Toledo/Towne Chimera 1, complete genome	100	33	0	0	41	73	174732	174764	2e-06	60.8
21MS-Human_immunodeficiency_virus_1-M02251:99:000000000-APALE:1:1116:15782:8055	Lentiviral vector pLenti6-VSV-Puro, complete sequence	97.96	49	1	0	55	103	52	100	4e-13	84.2
21MS-Human_immunodeficiency_virus_1-M02251:99:000000000-APALE:1:1116:15782:8055	Lentiviral vector pLenti6-VSV-Blast, complete sequence	97.96	49	1	0	55	103	52	100	4e-13	84.2
21MS-Human_immunodeficiency_virus_1-M02251:99:000000000-APALE:1:1116:15782:8055	Lentiviral vector pLenti6-V5-Puro, complete sequence	97.96	49	1	0	55	103	52	100	4e-13	84.2
21MS-Human_immunodeficiency_virus_1-M02251:99:000000000-APALE:1:1116:15782:8055	Lentiviral vector pLenti6-tdTomato-V5-Puro, complete sequence	97.96	49	1	0	55	103	52	100	4e-13	84.2
21MS-Human_immunodeficiency_virus_1-M02251:99:000000000-APALE:1:1116:15782:8055	Lentiviral vector pLenti6-tdTomato-V5-Blast, complete sequence	97.96	49	1	0	55	103	52	100	4e-13	84.2
[truncated: 554 more rows]
